# Supplementary material for: Major vault protein is part of an extracellular cement material in the Atlantic salmon louse (Lepeophtheirus salmonis)
Source: Sci Rep. 2024 Jul 2;14:15240. doi: 10.1038/s41598-024-65683-0 (PMC11219742; doi:10.1038/s41598-024-65683-0)
Supplement: Supplementary file 1 — Supplementary Information 1. [file 41598_2024_65683_MOESM1_ESM.xlsx]

## Sheet: Proteins
Checked	Protein FDR Confidence: Combined	Master	Accession	Description	Exp. q-value: Combined	Contaminant	Sum PEP Score	Coverage [%]	# Peptides	# PSMs	# Unique Peptides	# AAs	MW [kDa]	calc. pI	Score Sequest HT: Sequest HT	# Peptides (by Search Engine): Sequest HT	Found in Sample: [S1] F1: Sample	# Protein Groups	Modifications
FALSE	High	Master Protein	EMLSAP00000006511	Aminopeptidase N	0	FALSE	31.628	14	12	14	12	908	104.1	5.83	32.59	12	High	1
	Checked	Confidence	Annotated Sequence	Modifications	Contaminant	Qvality PEP	Qvality q-value	# Protein Groups	# Proteins	# PSMs	Master Protein Accessions	Positions in Master Proteins	Modifications in Master Proteins	# Missed Cleavages	Theo. MH+ [Da]	Found in Sample: [S1] F1: Sample	Confidence (by Search Engine): Sequest HT	Percolator q-Value (by Search Engine): Sequest HT	Percolator PEP (by Search Engine): Sequest HT	XCorr (by Search Engine): Sequest HT	Sequence in Protein	Positions in Proteins
	FALSE	High	[R].VNYDDNTWNLIVDNLK.[T]		FALSE	0.00197239	0.0017218	1	1	1	EMLSAP00000006511	EMLSAP00000006511 [576-591]		0	1935.94	High	High	0.0008576	0.0007844	3.24	R.VNYDDNTWNLIVDNLK.T	[576-591]
	FALSE	High	[R].TAEQAIEITK.[N]		FALSE	0.0155388	0.0017218	1	1	2	EMLSAP00000006511	EMLSAP00000006511 [880-889]		0	1103.59	High	High	0.0008576	0.007615	2.93	R.TAEQAIEITK.N	[880-889]
	FALSE	High	[R].NTEFELEELLQFK.[K]		FALSE	0.00898735	0.0017218	1	1	1	EMLSAP00000006511	EMLSAP00000006511 [855-867]		0	1639.82	High	High	0.0008576	0.004171	2.38	R.NTEFELEELLQFK.K	[855-867]
	FALSE	High	[R].NTEFELEELLQFKK.[S]		FALSE	5.13072e-05	0.0017218	1	1	1	EMLSAP00000006511	EMLSAP00000006511 [855-868]		1	1767.92	High	High	0.0008576	1.421e-05	4.22	R.NTEFELEELLQFKK.S	[855-868]
	FALSE	High	[K].YLTELKFDAAEQDDLWR.[H]		FALSE	0.00178741	0.0017218	1	1	1	EMLSAP00000006511	EMLSAP00000006511 [437-453]		1	2113.02	High	High	0.0008576	0.0007033	2.13	K.YLTELKFDAAEQDDLWR.H	[437-453]
	FALSE	High	[K].FEHRDELTENQDETK.[F]		FALSE	3.13354e-06	0.0017218	1	1	2	EMLSAP00000006511	EMLSAP00000006511 [286-300]		1	1890.85	High	High	0.0008576	6.554e-07	4.23	K.FEHRDELTENQDETK.F	[286-300]
	FALSE	High	[K].ANTPVIFNIQETGYYR.[V]		FALSE	0.000461316	0.0017218	1	1	1	EMLSAP00000006511	EMLSAP00000006511 [560-575]		0	1885.94	High	High	0.0008576	0.0001592	3.25	K.ANTPVIFNIQETGYYR.V	[560-575]
	FALSE	High	[R].DLAFDFIR.[Q]		FALSE	0.0699081	0.00247831	1	1	1	EMLSAP00000006511	EMLSAP00000006511 [812-819]		0	996.515	High	High	0.001193	0.04032	1.53	R.DLAFDFIR.Q	[812-819]
	FALSE	High	[K].QINLPIDIK.[A]		FALSE	0.0333687	0.00247831	1	1	1	EMLSAP00000006511	EMLSAP00000006511 [551-559]		0	1053.63	High	High	0.001193	0.01776	2.77	K.QINLPIDIK.A	[551-559]
	FALSE	High	[K].TKHEDIHVTNR.[A]		FALSE	0.155257	0.00346295	1	1	1	EMLSAP00000006511	EMLSAP00000006511 [592-602]		1	1349.69	High	High	0.002201	0.09895	1.8	K.TKHEDIHVTNR.A	[592-602]
	FALSE	High	[R].TAAYGNFK.[E]		FALSE	0.100907	0.00346295	1	1	1	EMLSAP00000006511	EMLSAP00000006511 [656-663]		0	871.431	High	High	0.001193	0.06074	1.98	R.TAAYGNFK.E	[656-663]
	FALSE	High	[K].EIWLLNR.[Y]		FALSE	0.30054	0.00967614	1	1	1	EMLSAP00000006511	EMLSAP00000006511 [774-780]		0	943.536	High	High	0.005514	0.2108	1.54	K.EIWLLNR.Y	[774-780]
FALSE	Medium	Master Protein	EMLSAP00000004923	Alpha-aminoadipic semialdehyde dehydrogenase	0.011	FALSE	0.911	1	1	1	1	1105	121.7	6.58	0	1	High	1
	Checked	Confidence	Annotated Sequence	Modifications	Contaminant	Qvality PEP	Qvality q-value	# Protein Groups	# Proteins	# PSMs	Master Protein Accessions	Positions in Master Proteins	Modifications in Master Proteins	# Missed Cleavages	Theo. MH+ [Da]	Found in Sample: [S1] F1: Sample	Confidence (by Search Engine): Sequest HT	Percolator q-Value (by Search Engine): Sequest HT	Percolator PEP (by Search Engine): Sequest HT	XCorr (by Search Engine): Sequest HT	Sequence in Protein	Positions in Proteins
	FALSE	High	[K].WADLTAPAR.[G]		FALSE	0.187793	0.00446882	1	1	1	EMLSAP00000004923	EMLSAP00000004923 [302-310]		0	1000.52	High	High	0.003148	0.1228	1.4	K.WADLTAPAR.G	[302-310]
FALSE	High	Master Protein	EMLSAP00000012488	Tubulin beta-1 chain	0	FALSE	23.705	16	5	13	4	443	49.8	4.88	21.54	5	High	1
	Checked	Confidence	Annotated Sequence	Modifications	Contaminant	Qvality PEP	Qvality q-value	# Protein Groups	# Proteins	# PSMs	Master Protein Accessions	Positions in Master Proteins	Modifications in Master Proteins	# Missed Cleavages	Theo. MH+ [Da]	Found in Sample: [S1] F1: Sample	Confidence (by Search Engine): Sequest HT	Percolator q-Value (by Search Engine): Sequest HT	Percolator PEP (by Search Engine): Sequest HT	XCorr (by Search Engine): Sequest HT	Sequence in Protein	Positions in Proteins
	FALSE	High	[K].MASTFIGNSTAIQELFK.[R]	1xOxidation [M1]	FALSE	0.0105417	0.0017218	1	1	1	EMLSAP00000012488	EMLSAP00000012488 [361-377]		0	1873.94	High	High	0.0008576	0.004967	2.93	K.MASTFIGNSTAIQELFK.R	[361-377]
	FALSE	High	[K].MASTFIGNSTAIQELFK.[R]		FALSE	0.000103952	0.0017218	1	1	2	EMLSAP00000012488	EMLSAP00000012488 [361-377]		0	1857.94	High	High	0.0008576	3.093e-05	3.36	K.MASTFIGNSTAIQELFK.R	[361-377]
	FALSE	High	[R].SGPYGQIFRPDNFVFGQSGAGNNWAK.[G]		FALSE	5.16359e-09	0.0017218	1	2	4	EMLSAP00000012488	EMLSAP00000012488 [78-103]		0	2814.34	High	High	0.0008576	5.711e-10	7.07	R.SGPYGQIFRPDNFVFGQSGAGNNWAK.G	[78-103]
	FALSE	High	[R].EIVHIQAGQCGNQIGAK.[F]	1xCarbamidomethyl [C10]	FALSE	0.00083998	0.0017218	1	1	2	EMLSAP00000012488	EMLSAP00000012488 [3-19]		0	1822.92	High	High	0.0008576	0.0003065	3.09	R.EIVHIQAGQCGNQIGAK.F	[3-19]
	FALSE	High	[R].FPGQLNADLRK.[L]		TRUE	0.000973735	0.0017218	2	6	3	EMLSAP00000012488; EMLSAP00000012802	EMLSAP00000012488 [241-251]; EMLSAP00000012802 [235-245]		1	1258.69	High	High	0.0008576	0.0003607	2.99	R.FPGQLNADLRK.L	[241-251]
	FALSE	High	[K].MASTFIGNSTAIQELFKR.[I]		FALSE	0.291555	0.00967614	1	1	1	EMLSAP00000012488	EMLSAP00000012488 [361-378]		1	2014.04	High	High	0.005514	0.2034	0.74	K.MASTFIGNSTAIQELFKR.I	[361-378]
FALSE	High	Master Protein	EMLSAP00000007331	Neutral alpha-glucosidase AB	0	FALSE	33.305	17	10	18	10	851	96.9	6.21	34	10	High	1
	Checked	Confidence	Annotated Sequence	Modifications	Contaminant	Qvality PEP	Qvality q-value	# Protein Groups	# Proteins	# PSMs	Master Protein Accessions	Positions in Master Proteins	Modifications in Master Proteins	# Missed Cleavages	Theo. MH+ [Da]	Found in Sample: [S1] F1: Sample	Confidence (by Search Engine): Sequest HT	Percolator q-Value (by Search Engine): Sequest HT	Percolator PEP (by Search Engine): Sequest HT	XCorr (by Search Engine): Sequest HT	Sequence in Protein	Positions in Proteins
	FALSE	High	[K].HVYGIPEHADR.[F]		FALSE	0.000195611	0.0017218	1	1	1	EMLSAP00000007331	EMLSAP00000007331 [196-206]		0	1293.63	High	High	0.0008576	6.178e-05	3.92	K.HVYGIPEHADR.F	[196-206]
	FALSE	High	[R].TTGVFWLNAAETWIDIKK.[S]		FALSE	9.38126e-05	0.0017218	1	1	1	EMLSAP00000007331	EMLSAP00000007331 [251-268]		1	2093.11	High	High	0.0008576	2.756e-05	4.02	R.TTGVFWLNAAETWIDIKK.S	[251-268]
	FALSE	High	[K].SGFVLGSLGNSVSVQADPFR.[V]		FALSE	0.00053041	0.0017218	1	1	2	EMLSAP00000007331	EMLSAP00000007331 [103-122]		0	2037.04	High	High	0.0008576	0.0001854	2.69	K.SGFVLGSLGNSVSVQADPFR.V	[103-122]
	FALSE	High	[K].ESGYWVHEELTSLGLYTK.[N]		FALSE	0.0104131	0.0017218	1	1	1	EMLSAP00000007331	EMLSAP00000007331 [386-403]		0	2112.03	High	High	0.0008576	0.004897	1.89	K.ESGYWVHEELTSLGLYTK.N	[386-403]
	FALSE	High	[R].AFNTPGNINIPVTASSIPVYQR.[G]		FALSE	0.000480647	0.0017218	1	1	7	EMLSAP00000007331	EMLSAP00000007331 [694-715]		0	2359.24	High	High	0.0008576	0.000166	3.95	R.AFNTPGNINIPVTASSIPVYQR.G	[694-715]
	FALSE	High	[R].GPQAIALDIDFHDTK.[H]		FALSE	5.86973e-07	0.0017218	1	1	1	EMLSAP00000007331	EMLSAP00000007331 [181-195]		0	1640.83	High	High	0.0008576	1.041e-07	4.61	R.GPQAIALDIDFHDTK.H	[181-195]
	FALSE	High	[R].FSLEDSTGKEPYR.[L]		FALSE	0.000504916	0.0017218	1	1	2	EMLSAP00000007331	EMLSAP00000007331 [207-219]		1	1528.73	High	High	0.0008576	0.0001753	3.55	R.FSLEDSTGKEPYR.L	[207-219]
	FALSE	High	[K].TPSWLER.[V]		FALSE	0.0570269	0.00247831	1	1	1	EMLSAP00000007331	EMLSAP00000007331 [793-799]		0	888.457	High	High	0.001193	0.03219	1.86	K.TPSWLER.V	[793-799]
	FALSE	High	[R].WYQAAAFQPFFR.[S]		FALSE	0.0650697	0.00247831	1	1	1	EMLSAP00000007331	EMLSAP00000007331 [575-586]		0	1531.75	High	High	0.001193	0.03724	1.49	R.WYQAAAFQPFFR.S	[575-586]
	FALSE	High	[R].LEVVSLR.[G]		FALSE	0.140678	0.00346295	1	1	1	EMLSAP00000007331	EMLSAP00000007331 [56-62]		0	815.499	High	High	0.001683	0.0882	1.97	R.LEVVSLR.G	[56-62]
FALSE	High	Master Protein	EMLSAP00000009700	Protein argonaute-2	0.009	FALSE	1.158	3	1	1	1	847	96.8	9.28	0	1	High	1
	Checked	Confidence	Annotated Sequence	Modifications	Contaminant	Qvality PEP	Qvality q-value	# Protein Groups	# Proteins	# PSMs	Master Protein Accessions	Positions in Master Proteins	Modifications in Master Proteins	# Missed Cleavages	Theo. MH+ [Da]	Found in Sample: [S1] F1: Sample	Confidence (by Search Engine): Sequest HT	Percolator q-Value (by Search Engine): Sequest HT	Percolator PEP (by Search Engine): Sequest HT	XCorr (by Search Engine): Sequest HT	Sequence in Protein	Positions in Proteins
	FALSE	High	[R].NWALLDTIPLRPNDSENFVNALYQHGR.[T]		FALSE	0.113413	0.00346295	1	1	1	EMLSAP00000009700	EMLSAP00000009700 [440-466]		0	3153.59	High	High	0.001683	0.06943	1.71	R.NWALLDTIPLRPNDSENFVNALYQHGR.T	[440-466]
FALSE	High	Master Protein	generic	EMLSAP00000000449 Calreticulin	0	FALSE	6.376	9	2	2	2	371	42.3	5.17	5.21	2	High	1
	Checked	Confidence	Annotated Sequence	Modifications	Contaminant	Qvality PEP	Qvality q-value	# Protein Groups	# Proteins	# PSMs	Master Protein Accessions	Positions in Master Proteins	Modifications in Master Proteins	# Missed Cleavages	Theo. MH+ [Da]	Found in Sample: [S1] F1: Sample	Confidence (by Search Engine): Sequest HT	Percolator q-Value (by Search Engine): Sequest HT	Percolator PEP (by Search Engine): Sequest HT	XCorr (by Search Engine): Sequest HT	Sequence in Protein	Positions in Proteins
	FALSE	High	[K].SGTIFDNVLVTDDVDHAR.[K]		FALSE	0.000180192	0.0017218	1	1	1	generic	generic [318-335]		0	1973.96	High	High	0.0008576	5.641e-05	3.16	K.SGTIFDNVLVTDDVDHAR.K	[318-335]
	FALSE	High	[K].YKEVCAIGFDLWQVK.[S]	1xCarbamidomethyl [C5]	FALSE	0.015225	0.0017218	1	1	1	generic	generic [303-317]		1	1855.94	High	High	0.0008576	0.007462	2.05	K.YKEVCAIGFDLWQVK.S	[303-317]
FALSE	High	Master Protein	EMLSAP00000011331	Protein disulfide-isomerase A3	0	FALSE	8.981	11	2	2	2	482	54.3	6.49	8.49	2	High	1
	Checked	Confidence	Annotated Sequence	Modifications	Contaminant	Qvality PEP	Qvality q-value	# Protein Groups	# Proteins	# PSMs	Master Protein Accessions	Positions in Master Proteins	Modifications in Master Proteins	# Missed Cleavages	Theo. MH+ [Da]	Found in Sample: [S1] F1: Sample	Confidence (by Search Engine): Sequest HT	Percolator q-Value (by Search Engine): Sequest HT	Percolator PEP (by Search Engine): Sequest HT	XCorr (by Search Engine): Sequest HT	Sequence in Protein	Positions in Proteins
	FALSE	High	[K].DLHFAVSNKDDFINELNDFGLDTPSTPDQK.[A]		FALSE	3.23668e-07	0.0017218	1	1	1	EMLSAP00000011331	EMLSAP00000011331 [277-306]		1	3392.59	High	High	0.0008576	5.396e-08	6.27	K.DLHFAVSNKDDFINELNDFGLDTPSTPDQK.A	[277-306]
	FALSE	High	[R].GFPTLFWIPAGGKPVNYEGGR.[E]		FALSE	0.0361811	0.00247831	1	1	1	EMLSAP00000011331	EMLSAP00000011331 [431-451]		0	2263.17	High	High	0.001193	0.01938	2.23	R.GFPTLFWIPAGGKPVNYEGGR.E	[431-451]
FALSE	High	Master Protein	EMLSAP00000000118	Putative cytoplasmic aconitate hydratase, iron regulatory protein	0.005	FALSE	1.714	2	1	1	1	887	97.8	6.77	0	1	High	1
	Checked	Confidence	Annotated Sequence	Modifications	Contaminant	Qvality PEP	Qvality q-value	# Protein Groups	# Proteins	# PSMs	Master Protein Accessions	Positions in Master Proteins	Modifications in Master Proteins	# Missed Cleavages	Theo. MH+ [Da]	Found in Sample: [S1] F1: Sample	Confidence (by Search Engine): Sequest HT	Percolator q-Value (by Search Engine): Sequest HT	Percolator PEP (by Search Engine): Sequest HT	XCorr (by Search Engine): Sequest HT	Sequence in Protein	Positions in Proteins
	FALSE	High	[K].INPTCPTDLVIDHSIQVDFAR.[E]	1xCarbamidomethyl [C5]	FALSE	0.0360351	0.00247831	1	1	1	EMLSAP00000000118	EMLSAP00000000118 [113-133]		0	2411.2	High	High	0.001193	0.0193	1.95	K.INPTCPTDLVIDHSIQVDFAR.E	[113-133]
FALSE	High	Master Protein	EMLSAP00000008975	Fructose-bisphosphate aldolase	0.005	FALSE	1.734	4	1	1	1	395	43.4	8.13	0	1	High	1
	Checked	Confidence	Annotated Sequence	Modifications	Contaminant	Qvality PEP	Qvality q-value	# Protein Groups	# Proteins	# PSMs	Master Protein Accessions	Positions in Master Proteins	Modifications in Master Proteins	# Missed Cleavages	Theo. MH+ [Da]	Found in Sample: [S1] F1: Sample	Confidence (by Search Engine): Sequest HT	Percolator q-Value (by Search Engine): Sequest HT	Percolator PEP (by Search Engine): Sequest HT	XCorr (by Search Engine): Sequest HT	Sequence in Protein	Positions in Proteins
	FALSE	High	[R].LQGISGVILFHETLYQK.[D]		FALSE	0.0346066	0.00247831	1	1	1	EMLSAP00000008975	EMLSAP00000008975 [101-117]		0	1946.07	High	High	0.001193	0.01846	1.4	R.LQGISGVILFHETLYQK.D	[101-117]
FALSE	High	Master Protein	EMLSAP00000003008	Hypothetical protein	0.005	FALSE	1.423	12	1	1	1	66	7.7	4.41	0	1	High	1
	Checked	Confidence	Annotated Sequence	Modifications	Contaminant	Qvality PEP	Qvality q-value	# Protein Groups	# Proteins	# PSMs	Master Protein Accessions	Positions in Master Proteins	Modifications in Master Proteins	# Missed Cleavages	Theo. MH+ [Da]	Found in Sample: [S1] F1: Sample	Confidence (by Search Engine): Sequest HT	Percolator q-Value (by Search Engine): Sequest HT	Percolator PEP (by Search Engine): Sequest HT	XCorr (by Search Engine): Sequest HT	Sequence in Protein	Positions in Proteins
	FALSE	High	[K].IGFDNLLR.[E]		FALSE	0.065853	0.00247831	1	1	1	EMLSAP00000003008	EMLSAP00000003008 [13-20]		0	947.531	High	High	0.001193	0.03772	1.06	K.IGFDNLLR.E	[13-20]
FALSE	High	Master Protein	EMLSAP00000008298	Dorsal-ventral patterning protein Sog	0	FALSE	5.439	8	2	2	2	289	33.4	9.6	2.15	2	High	1
	Checked	Confidence	Annotated Sequence	Modifications	Contaminant	Qvality PEP	Qvality q-value	# Protein Groups	# Proteins	# PSMs	Master Protein Accessions	Positions in Master Proteins	Modifications in Master Proteins	# Missed Cleavages	Theo. MH+ [Da]	Found in Sample: [S1] F1: Sample	Confidence (by Search Engine): Sequest HT	Percolator q-Value (by Search Engine): Sequest HT	Percolator PEP (by Search Engine): Sequest HT	XCorr (by Search Engine): Sequest HT	Sequence in Protein	Positions in Proteins
	FALSE	High	[K].SECPKPTCSNPVLLDER.[C]	2xCarbamidomethyl [C3; C8]	FALSE	0.000645923	0.0017218	1	1	1	EMLSAP00000008298	EMLSAP00000008298 [107-123]		0	2001.94	High	High	0.0008576	0.0002297	2.15	K.SECPKPTCSNPVLLDER.C	[107-123]
	FALSE	High	[K].ICGSWSR.[V]	1xCarbamidomethyl [C2]	FALSE	0.0301548	0.00247831	1	1	1	EMLSAP00000008298	EMLSAP00000008298 [208-214]		0	865.399	High	High	0.001193	0.01583	1.54	K.ICGSWSR.V	[208-214]
FALSE	High	Master Protein	EMLSAP00000009394	Ubiquitin-like modifier-activating enzyme 1	0	FALSE	4.357	4	3	4	3	1019	113.7	5.4	4.87	3	High	1
	Checked	Confidence	Annotated Sequence	Modifications	Contaminant	Qvality PEP	Qvality q-value	# Protein Groups	# Proteins	# PSMs	Master Protein Accessions	Positions in Master Proteins	Modifications in Master Proteins	# Missed Cleavages	Theo. MH+ [Da]	Found in Sample: [S1] F1: Sample	Confidence (by Search Engine): Sequest HT	Percolator q-Value (by Search Engine): Sequest HT	Percolator PEP (by Search Engine): Sequest HT	XCorr (by Search Engine): Sequest HT	Sequence in Protein	Positions in Proteins
	FALSE	High	[R].SLDFEKDDDTNFHMDFIVAASNLR.[A]		FALSE	0.0174892	0.00247831	1	1	1	EMLSAP00000009394	EMLSAP00000009394 [824-847]		1	2800.29	High	High	0.001193	0.008704	2.92	R.SLDFEKDDDTNFHMDFIVAASNLR.A	[824-847]
	FALSE	High	[K].KIDSLTVR.[S]		FALSE	0.113413	0.00346295	1	1	2	EMLSAP00000009394	EMLSAP00000009394 [816-823]		1	931.557	High	High	0.001683	0.06928	1.96	K.KIDSLTVR.S	[816-823]
	FALSE	High	[K].ACLSGLR.[E]	1xCarbamidomethyl [C2]	FALSE	0.118809	0.00346295	1	1	1	EMLSAP00000009394	EMLSAP00000009394 [120-126]		0	776.408	High	High	0.001683	0.07292	1.54	K.ACLSGLR.E	[120-126]
FALSE	High	Master Protein	generic	EMLSAP00000002692 SCO-spondin	0	FALSE	264.069	28	71	102	69	3692	415.2	5.17	284.29	71	High	1
	Checked	Confidence	Annotated Sequence	Modifications	Contaminant	Qvality PEP	Qvality q-value	# Protein Groups	# Proteins	# PSMs	Master Protein Accessions	Positions in Master Proteins	Modifications in Master Proteins	# Missed Cleavages	Theo. MH+ [Da]	Found in Sample: [S1] F1: Sample	Confidence (by Search Engine): Sequest HT	Percolator q-Value (by Search Engine): Sequest HT	Percolator PEP (by Search Engine): Sequest HT	XCorr (by Search Engine): Sequest HT	Sequence in Protein	Positions in Proteins
	FALSE	High	[K].LQYESNQATIHR.[K]		FALSE	0.000118545	0.0017218	1	1	1	generic	generic [1611-1622]		0	1459.73	High	High	0.0008576	3.558e-05	4.62	K.LQYESNQATIHR.K	[1611-1622]
	FALSE	High	[R].LSNGGSWQPEKNDR.[Q]		FALSE	0.00913565	0.0017218	1	1	1	generic	generic [2141-2154]		1	1587.75	High	High	0.0008576	0.004241	2.41	R.LSNGGSWQPEKNDR.Q	[2141-2154]
	FALSE	High	[K].LTDDKNNVVFCNVQEVFDGK.[V]	1xCarbamidomethyl [C11]	FALSE	3.40168e-06	0.0017218	1	1	5	generic	generic [1807-1826]		1	2341.11	High	High	0.0008576	7.169e-07	6.21	K.LTDDKNNVVFCNVQEVFDGK.V	[1807-1826]
	FALSE	High	[K].LNEVAPEIK.[V]		FALSE	0.0112083	0.0017218	1	1	1	generic	generic [1906-1914]		0	1012.57	High	High	0.0008576	0.005329	2.67	K.LNEVAPEIK.V	[1906-1914]
	FALSE	High	[K].VIEHYTEGECCPK.[Q]	2xCarbamidomethyl [C10; C11]	FALSE	0.000130284	0.0017218	1	1	1	generic	generic [3169-3181]		0	1621.7	High	High	0.0008576	3.958e-05	4.51	K.VIEHYTEGECCPK.Q	[3169-3181]
	FALSE	High	[R].IYVHVPPSAFGQVK.[G]		FALSE	0.00466704	0.0017218	1	1	1	generic	generic [622-635]		0	1541.85	High	High	0.0008576	0.002023	2.27	R.IYVHVPPSAFGQVK.G	[622-635]
	FALSE	High	[K].LTHLDDSLGVLNQIK.[L]		FALSE	0.000981761	0.0017218	1	1	4	generic	generic [1792-1806]		0	1665.92	High	High	0.0008576	0.000364	4.62	K.LTHLDDSLGVLNQIK.L	[1792-1806]
	FALSE	High	[R].LTNHILMQTNNVNGFK.[L]		FALSE	0.0015739	0.0017218	1	1	1	generic	generic [144-159]		0	1843.95	High	High	0.0008576	0.0006116	2.56	R.LTNHILMQTNNVNGFK.L	[144-159]
	FALSE	High	[R].LTNHILMQTNNVNGFK.[L]	1xOxidation [M7]	FALSE	0.00932445	0.0017218	1	1	1	generic	generic [144-159]		0	1859.94	High	High	0.0008576	0.004351	2.62	R.LTNHILMQTNNVNGFK.L	[144-159]
	FALSE	High	[K].IYECQNTLLGGVKK.[S]	1xCarbamidomethyl [C4]	FALSE	0.000748783	0.0017218	1	1	1	generic	generic [3389-3402]		1	1622.86	High	High	0.0008576	0.0002711	4.36	K.IYECQNTLLGGVKK.S	[3389-3402]
	FALSE	High	[K].KSSCIIWSGSHIR.[T]	1xCarbamidomethyl [C4]	FALSE	2.87602e-05	0.0017218	2	2	2	generic; EMLSAP00000003367	generic [121-133]; EMLSAP00000003367 [386-398]		1	1530.78	High	High	0.0008576	7.523e-06	4.62	K.KSSCIIWSGSHLR.T	[121-133]
	FALSE	High	[R].KCYKDHEELILSEK.[T]	1xCarbamidomethyl [C2]	FALSE	7.38686e-07	0.0017218	1	1	1	generic	generic [3457-3470]		2	1791.89	High	High	0.0008576	1.337e-07	5.53	R.KCYKDHEELILSEK.T	[3457-3470]
	FALSE	High	[R].IKQDCNTCICNSGK.[W]	3xCarbamidomethyl [C5; C8; C10]	FALSE	4.42583e-05	0.0017218	1	1	1	generic	generic [964-977]		1	1697.74	High	High	0.0008576	1.204e-05	4.24	R.IKQDCNTCICNSGK.W	[964-977]
	FALSE	High	[K].LLGEKHEISK.[N]		FALSE	0.00184706	0.0017218	1	1	1	generic	generic [77-86]		1	1153.66	High	High	0.0008576	0.0007293	3.47	K.LLGEKHEISK.N	[77-86]
	FALSE	High	[K].IILNQNLEDLSNDFHK.[R]		FALSE	4.94237e-06	0.0017218	1	1	2	generic	generic [1059-1074]		0	1912.98	High	High	0.0008576	1.085e-06	3.97	K.IILNQNLEDLSNDFHK.R	[1059-1074]
	FALSE	High	[K].IILNQNLEDLSNDFHKR.[I]		FALSE	1.07374e-05	0.0017218	1	1	2	generic	generic [1059-1075]		1	2069.08	High	High	0.0008576	2.542e-06	5.97	K.IILNQNLEDLSNDFHKR.I	[1059-1075]
	FALSE	High	[K].LELIGCFKPFIIGK.[D]	1xCarbamidomethyl [C6]	FALSE	8.96705e-05	0.0017218	1	1	1	generic	generic [2247-2260]		0	1634.93	High	High	0.0008576	2.626e-05	3.71	K.LELIGCFKPFIIGK.D	[2247-2260]
	FALSE	High	[R].LGAALKLELIGCFKPFIIGK.[D]	1xCarbamidomethyl [C12]	FALSE	0.00129781	0.0017218	1	1	1	generic	generic [2241-2260]		1	2188.29	High	High	0.0008576	0.0004959	2.81	R.LGAALKLELIGCFKPFIIGK.D	[2241-2260]
	FALSE	High	[K].HSEEPSDQSSSYRPEEYTIK.[I]		FALSE	0.00637212	0.0017218	1	1	2	generic	generic [1852-1871]		0	2369.05	High	High	0.0008576	0.002857	4.45	K.HSEEPSDQSSSYRPEEYTIK.I	[1852-1871]
	FALSE	High	[K].NFDLGSTDPHIK.[L]		FALSE	7.24336e-05	0.0017218	1	1	1	generic	generic [1780-1791]		0	1343.66	High	High	0.0008576	2.073e-05	3.62	K.NFDLGSTDPHIK.L	[1780-1791]
	FALSE	High	[K].SSCIIWSGSHIR.[T]	1xCarbamidomethyl [C3]	FALSE	0.00112878	0.0017218	2	2	2	generic; EMLSAP00000003367	generic [122-133]; EMLSAP00000003367 [387-398]		0	1402.69	High	High	0.0008576	0.0004245	3.43	K.SSCIIWSGSHLR.T	[122-133]
	FALSE	High	[K].SVTEHCVEDTCTCLEK.[S]	3xCarbamidomethyl [C6; C11; C13]	FALSE	3.88099e-05	0.0017218	1	1	1	generic	generic [2727-2742]		0	1967.81	High	High	0.0008576	1.045e-05	3.55	K.SVTEHCVEDTCTCLEK.S	[2727-2742]
	FALSE	High	[K].SSIEEPFVLTFNR.[N]		FALSE	0.00134113	0.0017218	1	1	1	generic	generic [174-186]		0	1538.78	High	High	0.0008576	0.0005148	2.66	K.SSIEEPFVLTFNR.N	[174-186]
	FALSE	High	[R].SLTCPLGLEYKECANDACEK.[T]	3xCarbamidomethyl [C4; C13; C18]	FALSE	8.53216e-06	0.0017218	1	1	1	generic	generic [3049-3068]		1	2358.04	High	High	0.0008576	1.974e-06	3.89	R.SLTCPLGLEYKECANDACEK.T	[3049-3068]
	FALSE	High	[K].VDELFDSWSLDGMSPR.[F]	1xOxidation [M13]	FALSE	0.00412698	0.0017218	1	1	1	generic	generic [277-292]		0	1869.83	High	High	0.0008576	0.001773	2.65	K.VDELFDSWSLDGMSPR.F	[277-292]
	FALSE	High	[K].VDELFDSWSLDGMSPR.[F]		FALSE	0.000875174	0.0017218	1	1	1	generic	generic [277-292]		0	1853.84	High	High	0.0008576	0.0003209	2.54	K.VDELFDSWSLDGMSPR.F	[277-292]
	FALSE	High	[R].VCPAICTAWGDSHYISFDGK.[M]	2xCarbamidomethyl [C2; C6]	FALSE	0.00153562	0.0017218	1	1	1	generic	generic [984-1003]		0	2284.02	High	High	0.0008576	0.0005953	1.95	R.VCPAICTAWGDSHYISFDGK.M	[984-1003]
	FALSE	High	[K].TINVPENCGCTQCGAK.[A]	3xCarbamidomethyl [C8; C10; C13]	FALSE	0.00147388	0.0017218	1	1	1	generic	generic [3587-3602]		0	1808.77	High	High	0.0008576	0.0005691	2.63	K.TINVPENCGCTQCGAK.A	[3587-3602]
	FALSE	High	[K].TKDCPNIEDCPAK.[F]	2xCarbamidomethyl [C4; C10]	FALSE	0.0113931	0.0017218	1	1	1	generic	generic [3471-3483]		1	1547.68	High	High	0.0008576	0.005417	3.67	K.TKDCPNIEDCPAK.F	[3471-3483]
	FALSE	High	[K].TVYLSPLESHSSDCK.[C]	1xCarbamidomethyl [C14]	FALSE	5.6594e-06	0.0017218	1	1	1	generic	generic [3549-3563]		0	1722.8	High	High	0.0008576	1.256e-06	4.61	K.TVYLSPLESHSSDCK.C	[3549-3563]
	FALSE	High	[R].TFDGITFTLR.[L]		FALSE	0.000718671	0.0017218	1	1	2	generic	generic [134-143]		0	1170.62	High	High	0.0008576	0.0002586	2.58	R.TFDGITFTLR.L	[134-143]
	FALSE	High	[K].NPQSISSSSSTYLQDNYHVSFITIK.[A]		FALSE	2.67971e-07	0.0017218	1	1	3	generic	generic [534-558]		0	2816.37	High	High	0.0008576	4.387e-08	5.09	K.NPQSISSSSSTYLQDNYHVSFITIK.A	[534-558]
	FALSE	High	[R].SAQSDSDFDTGNLLQSDVQLNR.[I]		FALSE	4.06026e-05	0.0017218	1	1	2	generic	generic [53-74]		0	2410.11	High	High	0.0008576	1.098e-05	4.39	R.SAQSDSDFDTGNLLQSDVQLNR.I	[53-74]
	FALSE	High	[R].QPFVTIDFGDER.[L]		FALSE	0.0125157	0.0017218	1	1	1	generic	generic [2155-2166]		0	1423.69	High	High	0.0008576	0.006013	1.71	R.QPFVTIDFGDER.L	[2155-2166]
	FALSE	High	[K].VEYNGPGINTLEDVELISK.[N]		FALSE	0.00723466	0.0017218	1	1	1	generic	generic [1915-1933]		0	2090.07	High	High	0.0008576	0.003288	2.73	K.VEYNGPGINTLEDVELISK.N	[1915-1933]
	FALSE	High	[R].QSVKPCSISCSSGQK.[F]	2xCarbamidomethyl [C6; C10]	FALSE	0.00361951	0.0017218	1	1	1	generic	generic [765-779]		0	1652.77	High	High	0.0008576	0.001533	2.37	R.QSVKPCSISCSSGQK.F	[765-779]
	FALSE	High	[K].CSVLHSEVFEPCHSEIDWEPWYK.[K]	2xCarbamidomethyl [C1; C12]	FALSE	6.26822e-07	0.0017218	1	1	1	generic	generic [1179-1201]		0	2934.29	High	High	0.0008576	1.117e-07	4.52	K.CSVLHSEVFEPCHSEIDWEPWYK.K	[1179-1201]
	FALSE	High	[K].EIQLDNADCPTYVCECIPR.[E]	3xCarbamidomethyl [C9; C14; C16]	FALSE	0.000175088	0.0017218	1	1	1	generic	generic [3207-3225]		0	2353.03	High	High	0.0008576	5.484e-05	3.95	K.EIQLDNADCPTYVCECIPR.E	[3207-3225]
	FALSE	High	[K].DCLVDICHCNDQNEAFNCLCPILSHYAQVCSSK.[G]	6xCarbamidomethyl [C2; C7; C9; C18; C20; C30]	FALSE	8.15913e-05	0.0017218	1	1	2	generic	generic [724-756]		0	4027.7	High	High	0.0008576	2.367e-05	3.16	K.DCLVDICHCNDQNEAFNCLCPILSHYAQVCSSK.G	[724-756]
	FALSE	High	[K].CCPNYICESPNACIDDFHGNLHQIGESWK.[E]	4xCarbamidomethyl [C1; C2; C7; C13]	FALSE	4.15963e-06	0.0017218	1	1	1	generic	generic [3282-3310]		0	3521.48	High	High	0.0008576	8.958e-07	5.77	K.CCPNYICESPNACIDDFHGNLHQIGESWK.E	[3282-3310]
	FALSE	High	[K].YCPVATEVEDECELNPER.[R]	2xCarbamidomethyl [C2; C12]	FALSE	7.85603e-07	0.0017218	1	1	1	generic	generic [1154-1171]		0	2209.94	High	High	0.0008576	1.434e-07	5.4	K.YCPVATEVEDECELNPER.R	[1154-1171]
	FALSE	High	[K].YCPVATEVEDECELNPERR.[T]	2xCarbamidomethyl [C2; C12]	FALSE	0.00647737	0.0017218	1	1	1	generic	generic [1154-1172]		1	2366.04	High	High	0.0008576	0.002912	2.87	K.YCPVATEVEDECELNPERR.T	[1154-1172]
	FALSE	High	[K].CHWAVDPDAFYK.[D]	1xCarbamidomethyl [C1]	FALSE	0.000809516	0.0017218	1	1	1	generic	generic [712-723]		0	1508.66	High	High	0.0008576	0.0002953	3.77	K.CHWAVDPDAFYK.D	[712-723]
	FALSE	High	[R].DYSCEDTNDEKKDSILDK.[I]	1xCarbamidomethyl [C4]	FALSE	0.0022125	0.0017218	1	1	1	generic	generic [1830-1847]		2	2174.94	High	High	0.0008576	0.0008924	2.79	R.DYSCEDTNDEKKDSILDK.I	[1830-1847]
	FALSE	High	[R].DKSPSEDMDDFISSWTSK.[S]	1xOxidation [M8]	FALSE	0.000724595	0.0017218	1	1	3	generic	generic [2942-2959]		1	2090.89	High	High	0.0008576	0.0002615	2.82	R.DKSPSEDMDDFISSWTSK.S	[2942-2959]
	FALSE	High	[R].DKSPSEDMDDFISSWTSK.[S]		FALSE	0.000178719	0.0017218	1	1	2	generic	generic [2942-2959]		1	2074.89	High	High	0.0008576	5.606e-05	2.5	R.DKSPSEDMDDFISSWTSK.S	[2942-2959]
	FALSE	High	[R].DITCDWPDNVIHIR.[S]	1xCarbamidomethyl [C4]	FALSE	0.000290097	0.0017218	1	1	2	generic	generic [1551-1564]		0	1753.83	High	High	0.0008576	9.541e-05	3.99	R.DITCDWPDNVIHIR.S	[1551-1564]
	FALSE	High	[K].EGFILLTK.[D]		FALSE	0.015163	0.0017218	1	1	4	generic	generic [931-938]		0	920.545	High	High	0.0008576	0.007429	1.34	K.EGFILLTK.D	[931-938]
	FALSE	High	[K].EFIFHGNYDDQTISER.[Q]		FALSE	0.000175808	0.0017218	1	1	2	generic	generic [2205-2220]		0	1970.89	High	High	0.0008576	5.498e-05	3.24	K.EFIFHGNYDDQTISER.Q	[2205-2220]
	FALSE	High	[K].ACPEPPICPTFHELKK.[I]	2xCarbamidomethyl [C2; C8]	FALSE	1.86892e-05	0.0017218	1	1	1	generic	generic [3262-3277]		1	1923.95	High	High	0.0008576	4.675e-06	4.99	K.ACPEPPICPTFHELKK.I	[3262-3277]
	FALSE	High	[K].AGDIFLNQDCESCFCLK.[N]	3xCarbamidomethyl [C10; C13; C15]	FALSE	0.00111497	0.0017218	1	1	1	generic	generic [2332-2348]		0	2076.88	High	High	0.0008576	0.0004189	2.82	K.AGDIFLNQDCESCFCLK.N	[2332-2348]
	FALSE	High	[K].GNSNGLKPQTSFLNPAVPAQVVR.[I]		FALSE	4.63027e-05	0.0017218	1	1	3	generic	generic [2034-2056]		0	2394.29	High	High	0.0008576	1.269e-05	3.8	K.GNSNGLKPQTSFLNPAVPAQVVR.I	[2034-2056]
	FALSE	High	[K].GSCEEITFDPKK.[T]	1xCarbamidomethyl [C3]	FALSE	0.000172236	0.0017218	1	1	1	generic	generic [3503-3514]		1	1410.66	High	High	0.0008576	5.373e-05	3.89	K.GSCEEITFDPKK.T	[3503-3514]
	FALSE	High	[R].AVGSSGPAYSTNDYTIECDTK.[K]	1xCarbamidomethyl [C18]	FALSE	0.000712795	0.0017218	1	1	1	generic	generic [1444-1464]		0	2235.97	High	High	0.0008576	0.0002565	4.35	R.AVGSSGPAYSTNDYTIECDTK.K	[1444-1464]
	FALSE	High	[K].ASSLSCADEYCVEGCRPDSCPK.[E]	4xCarbamidomethyl [C6; C11; C15; C20]	FALSE	4.89972e-07	0.0017218	1	1	1	generic	generic [1275-1296]		0	2548.02	High	High	0.0008576	8.541e-08	4.4	K.ASSLSCADEYCVEGCRPDSCPK.E	[1275-1296]
	FALSE	High	[R].HDHGDFEIQIENEQCPDDIHSSCVK.[A]	2xCarbamidomethyl [C15; C23]	FALSE	1.54027e-06	0.0017218	1	1	2	generic	generic [2876-2900]		0	3009.27	High	High	0.0008576	3e-07	6.5	R.HDHGDFEIQIENEQCPDDIHSSCVK.A	[2876-2900]
	FALSE	High	[K].SPSEDMDDFISSWTSK.[S]		FALSE	0.0509682	0.00247831	1	1	1	generic	generic [2944-2959]		0	1831.77	High	High	0.001193	0.02834	1.14	K.SPSEDMDDFISSWTSK.S	[2944-2959]
	FALSE	High	[K].DCVCEGSGHSQFK.[N]	2xCarbamidomethyl [C2; C4]	FALSE	0.0425241	0.00247831	1	1	1	generic	generic [2844-2856]		0	1510.6	High	High	0.001193	0.02323	1.14	K.DCVCEGSGHSQFK.N	[2844-2856]
	FALSE	High	[K].LIPVSWAR.[L]		FALSE	0.0970349	0.00247831	1	1	1	generic	generic [2233-2240]		0	941.557	High	High	0.001193	0.05816	1.69	K.LIPVSWAR.L	[2233-2240]
	FALSE	High	[R].IIPLSWNK.[E]		FALSE	0.0674471	0.00247831	1	1	1	generic	generic [2057-2064]		0	970.572	High	High	0.001193	0.03874	1.94	R.IIPLSWNK.E	[2057-2064]
	FALSE	High	[K].ILTSPQLER.[C]		FALSE	0.0713124	0.00247831	1	1	1	generic	generic [320-328]		0	1056.6	High	High	0.001193	0.04119	2.28	K.ILTSPQLER.C	[320-328]
	FALSE	High	[K].LPCPVGQK.[V]	1xCarbamidomethyl [C3]	FALSE	0.0951516	0.00247831	1	1	1	generic	generic [3161-3168]		0	898.481	High	High	0.001193	0.05694	2.14	K.LPCPVGQK.V	[3161-3168]
	FALSE	High	[K].IEPEENFVVK.[S]		FALSE	0.0271367	0.00247831	1	1	1	generic	generic [1720-1729]		0	1203.63	High	High	0.001193	0.01412	1.33	K.IEPEENFVVK.S	[1720-1729]
	FALSE	High	[K].NNVVFCNVQEVFDGK.[V]	1xCarbamidomethyl [C6]	FALSE	0.0591193	0.00247831	1	1	1	generic	generic [1812-1826]		0	1768.83	High	High	0.001193	0.03342	1.48	K.NNVVFCNVQEVFDGK.V	[1812-1826]
	FALSE	High	[R].NTNEPILR.[Q]		FALSE	0.0476012	0.00247831	1	1	1	generic	generic [187-194]		0	956.516	High	High	0.001193	0.02628	2.61	R.NTNEPILR.Q	[187-194]
	FALSE	High	[K].QILVSSVK.[N]		FALSE	0.0401887	0.00247831	1	1	1	generic	generic [2120-2127]		0	873.54	High	High	0.001193	0.02179	2.31	K.QILVSSVK.N	[2120-2127]
	FALSE	High	[R].LVSGVILK.[G]		FALSE	0.0428685	0.00247831	1	1	1	generic	generic [2167-2174]		0	828.555	High	High	0.001193	0.02345	2.48	R.LVSGVILK.G	[2167-2174]
	FALSE	High	[R].EQCPELEPEEELEPGEK.[S]	1xCarbamidomethyl [C3]	FALSE	0.0324362	0.00247831	1	1	2	generic	generic [3226-3242]		0	2041.89	High	High	0.001193	0.01721	2.96	R.EQCPELEPEEELEPGEK.S	[3226-3242]
	FALSE	High	[K].IQRDDFVTPEGEIESVNEAFVLSWQTK.[S]		FALSE	0.133862	0.00346295	1	1	1	generic	generic [644-670]		1	3137.54	High	High	0.001683	0.08364	1.7	K.IQRDDFVTPEGEIESVNEAFVLSWQTK.S	[644-670]
	FALSE	High	[K].GGLCISWR.[E]	1xCarbamidomethyl [C4]	FALSE	0.120194	0.00346295	1	1	1	generic	generic [3034-3041]		0	948.472	High	High	0.001683	0.07393	2.24	K.GGLCISWR.E	[3034-3041]
	FALSE	High	[R].AGVPISWR.[K]		FALSE	0.114296	0.00346295	1	1	1	generic	generic [1233-1240]		0	885.494	High	High	0.001683	0.06991	2.2	R.AGVPISWR.K	[1233-1240]
	FALSE	High	[K].SLELVEK.[C]		FALSE	0.118809	0.00346295	1	1	1	generic	generic [3403-3409]		0	817.467	High	High	0.001683	0.07286	2.21	K.SLELVEK.C	[3403-3409]
	FALSE	High	[K].GLVQGLCGNANEDEEDDFRGPSGITETFPTTFGDSWR.[V]	1xCarbamidomethyl [C7]	FALSE	0.167372	0.00446882	1	1	1	generic	generic [1114-1150]		1	4074.8	High	High	0.002693	0.1075	1.61	K.GLVQGLCGNANEDEEDDFRGPSGITETFPTTFGDSWR.V	[1114-1150]
	FALSE	High	[K].GTDDCWKPHENDGTPYVEFK.[F]	1xCarbamidomethyl [C5]	FALSE	0.194112	0.00446882	1	1	2	generic	generic [1965-1984]		0	2395.03	High	High	0.003148	0.1274	1.43	K.GTDDCWKPHENDGTPYVEFK.F	[1965-1984]
FALSE	High	Master Protein	generic	EMLSAP00000004444 Prominin-1	0	FALSE	8.393	6	4	4	4	914	101.7	6.21	2.79	4	High	1
	Checked	Confidence	Annotated Sequence	Modifications	Contaminant	Qvality PEP	Qvality q-value	# Protein Groups	# Proteins	# PSMs	Master Protein Accessions	Positions in Master Proteins	Modifications in Master Proteins	# Missed Cleavages	Theo. MH+ [Da]	Found in Sample: [S1] F1: Sample	Confidence (by Search Engine): Sequest HT	Percolator q-Value (by Search Engine): Sequest HT	Percolator PEP (by Search Engine): Sequest HT	XCorr (by Search Engine): Sequest HT	Sequence in Protein	Positions in Proteins
	FALSE	High	[K].AWRDEFNIAYSLQNINVR.[T]		FALSE	0.0024017	0.0017218	1	1	1	generic	generic [571-588]		1	2209.11	High	High	0.0008576	0.0009758	2.79	K.AWRDEFNIAYSLQNINVR.T	[571-588]
	FALSE	High	[R].DEFNIAYSLQNINVR.[T]		FALSE	0.0214387	0.00247831	1	1	1	generic	generic [574-588]		0	1795.9	High	High	0.001193	0.01088	1.5	R.DEFNIAYSLQNINVR.T	[574-588]
	FALSE	High	[K].VIYSEPQIDNSVYSSR.[N]		FALSE	0.0234452	0.00247831	1	1	1	generic	generic [19-34]		0	1856.9	High	High	0.001193	0.01203	1.56	K.VIYSEPQIDNSVYSSR.N	[19-34]
	FALSE	High	[R].GGSGEYERPPPYYYPGPDPSR.[S]		FALSE	0.0563456	0.00247831	1	1	1	generic	generic [893-913]		0	2341.05	High	High	0.001193	0.0317	0.98	R.GGSGEYERPPPYYYPGPDPSR.S	[893-913]
FALSE	High	Master Protein	EMLSAP00000011448	Very low-density lipoprotein receptor	0.005	FALSE	1.47	3	1	1	1	264	29.6	6.25	0	1	High	1
	Checked	Confidence	Annotated Sequence	Modifications	Contaminant	Qvality PEP	Qvality q-value	# Protein Groups	# Proteins	# PSMs	Master Protein Accessions	Positions in Master Proteins	Modifications in Master Proteins	# Missed Cleavages	Theo. MH+ [Da]	Found in Sample: [S1] F1: Sample	Confidence (by Search Engine): Sequest HT	Percolator q-Value (by Search Engine): Sequest HT	Percolator PEP (by Search Engine): Sequest HT	XCorr (by Search Engine): Sequest HT	Sequence in Protein	Positions in Proteins
	FALSE	High	[K].EVGTLLR.[R]		FALSE	0.0598332	0.00247831	1	1	1	EMLSAP00000011448	EMLSAP00000011448 [97-103]		0	787.467	High	High	0.001193	0.03392	1.13	K.EVGTLLR.R	[97-103]
FALSE	High	Master Protein	EMLSAP00000005554	Cullin-associated NEDD8-dissociated protein 1	0.008	FALSE	1.119	2	1	1	1	1224	136.9	6.14	0	1	High	1
	Checked	Confidence	Annotated Sequence	Modifications	Contaminant	Qvality PEP	Qvality q-value	# Protein Groups	# Proteins	# PSMs	Master Protein Accessions	Positions in Master Proteins	Modifications in Master Proteins	# Missed Cleavages	Theo. MH+ [Da]	Found in Sample: [S1] F1: Sample	Confidence (by Search Engine): Sequest HT	Percolator q-Value (by Search Engine): Sequest HT	Percolator PEP (by Search Engine): Sequest HT	XCorr (by Search Engine): Sequest HT	Sequence in Protein	Positions in Proteins
	FALSE	High	[R].FGGLLIQFHPSLQEALTPQLK.[S]		FALSE	0.123011	0.00346295	1	1	1	EMLSAP00000005554	EMLSAP00000005554 [153-173]		0	2337.3	High	High	0.001683	0.07603	1.55	R.FGGLLIQFHPSLQEALTPQLK.S	[153-173]
FALSE	High	Master Protein	EMLSAP00000007605	PREDICTED: titin isoform X10 [Apis mellifera]	0	FALSE	3.007	1	1	1	1	3159	363.9	8.34	2.44	1	High	1
	Checked	Confidence	Annotated Sequence	Modifications	Contaminant	Qvality PEP	Qvality q-value	# Protein Groups	# Proteins	# PSMs	Master Protein Accessions	Positions in Master Proteins	Modifications in Master Proteins	# Missed Cleavages	Theo. MH+ [Da]	Found in Sample: [S1] F1: Sample	Confidence (by Search Engine): Sequest HT	Percolator q-Value (by Search Engine): Sequest HT	Percolator PEP (by Search Engine): Sequest HT	XCorr (by Search Engine): Sequest HT	Sequence in Protein	Positions in Proteins
	FALSE	High	[K].FQDRPQEEWAPGER.[A]		FALSE	0.00242149	0.0017218	1	1	1	EMLSAP00000007605	EMLSAP00000007605 [1231-1244]; [1515-1528]		0	1744.8	High	High	0.0008576	0.0009845	2.44	K.FQDRPQEEWAPGER.A; K.FQDRPQEEWAPGER.A	[1231-1244]; [1515-1528]
FALSE	High	Master Protein	EMLSAP00000002146	Hypothetical protein	0	FALSE	15.976	29	5	7	5	260	29.6	5.38	16.87	5	High	1
	Checked	Confidence	Annotated Sequence	Modifications	Contaminant	Qvality PEP	Qvality q-value	# Protein Groups	# Proteins	# PSMs	Master Protein Accessions	Positions in Master Proteins	Modifications in Master Proteins	# Missed Cleavages	Theo. MH+ [Da]	Found in Sample: [S1] F1: Sample	Confidence (by Search Engine): Sequest HT	Percolator q-Value (by Search Engine): Sequest HT	Percolator PEP (by Search Engine): Sequest HT	XCorr (by Search Engine): Sequest HT	Sequence in Protein	Positions in Proteins
	FALSE	High	[K].ISSIGTHCIEETK.[T]	1xCarbamidomethyl [C8]	FALSE	0.00103133	0.0017218	1	1	1	EMLSAP00000002146	EMLSAP00000002146 [93-105]		0	1474.72	High	High	0.0008576	0.0003845	3.73	K.ISSIGTHCIEETK.T	[93-105]
	FALSE	High	[K].LIDRDNILCIPDLSVHR.[Y]	1xCarbamidomethyl [C9]	FALSE	0.000809516	0.0017218	1	1	2	EMLSAP00000002146	EMLSAP00000002146 [130-146]		1	2049.09	High	High	0.0008576	0.0002944	3.48	K.LIDRDNILCIPDLSVHR.Y	[130-146]
	FALSE	High	[R].YEDFNFYTEILDPSSNPMIQK.[V]	1xOxidation [M18]	FALSE	0.00756794	0.0017218	1	1	1	EMLSAP00000002146	EMLSAP00000002146 [147-167]		0	2567.16	High	High	0.0008576	0.003456	1.94	R.YEDFNFYTEILDPSSNPMIQK.V	[147-167]
	FALSE	High	[R].DNILCIPDLSVHR.[Y]	1xCarbamidomethyl [C5]	FALSE	8.93032e-05	0.0017218	1	1	2	EMLSAP00000002146	EMLSAP00000002146 [134-146]		0	1551.79	High	High	0.0008576	2.61e-05	3.26	R.DNILCIPDLSVHR.Y	[134-146]
	FALSE	High	[K].TCIGVTVLVIPIDICSESYQPCFK.[L]	3xCarbamidomethyl [C2; C15; C22]	FALSE	0.0205002	0.00247831	1	1	1	EMLSAP00000002146	EMLSAP00000002146 [106-129]		0	2799.38	High	High	0.001193	0.01035	1.65	K.TCIGVTVLVIPIDICSESYQPCFK.L	[106-129]
FALSE	High	Master Protein	EMLSAP00000004106	Elongation factor 1-alpha	0	FALSE	6.127	6	3	3	3	456	49.7	9.11	6.96	3	High	1
	Checked	Confidence	Annotated Sequence	Modifications	Contaminant	Qvality PEP	Qvality q-value	# Protein Groups	# Proteins	# PSMs	Master Protein Accessions	Positions in Master Proteins	Modifications in Master Proteins	# Missed Cleavages	Theo. MH+ [Da]	Found in Sample: [S1] F1: Sample	Confidence (by Search Engine): Sequest HT	Percolator q-Value (by Search Engine): Sequest HT	Percolator PEP (by Search Engine): Sequest HT	XCorr (by Search Engine): Sequest HT	Sequence in Protein	Positions in Proteins
	FALSE	High	[K].IGGIGTVPVGR.[V]		FALSE	0.0048623	0.0017218	1	1	1	EMLSAP00000004106	EMLSAP00000004106 [252-262]		0	1025.61	High	High	0.0008576	0.00212	3.05	K.IGGIGTVPVGR.V	[252-262]
	FALSE	High	[R].QTVAVGVIK.[A]		FALSE	0.0105417	0.0017218	1	1	1	EMLSAP00000004106	EMLSAP00000004106 [426-434]		0	914.567	High	High	0.0008576	0.004967	1.93	R.QTVAVGVIK.A	[426-434]
	FALSE	High	[R].LPLQDVYK.[I]		FALSE	0.115633	0.00346295	1	1	1	EMLSAP00000004106	EMLSAP00000004106 [244-251]		0	975.551	High	High	0.001683	0.07087	1.98	R.LPLQDVYK.I	[244-251]
FALSE	High	Master Protein	EMLSAP00000000924	Adenylate kinase	0.005	FALSE	1.638	6	1	2	1	247	28	7.59	0	1	High	1
	Checked	Confidence	Annotated Sequence	Modifications	Contaminant	Qvality PEP	Qvality q-value	# Protein Groups	# Proteins	# PSMs	Master Protein Accessions	Positions in Master Proteins	Modifications in Master Proteins	# Missed Cleavages	Theo. MH+ [Da]	Found in Sample: [S1] F1: Sample	Confidence (by Search Engine): Sequest HT	Percolator q-Value (by Search Engine): Sequest HT	Percolator PEP (by Search Engine): Sequest HT	XCorr (by Search Engine): Sequest HT	Sequence in Protein	Positions in Proteins
	FALSE	High	[R].IDASMDSSTVFENIK.[N]	1xOxidation [M5]	FALSE	0.0421825	0.00247831	1	1	2	EMLSAP00000000924	EMLSAP00000000924 [215-229]		0	1672.77	High	High	0.001193	0.02299	1.97	R.IDASMDSSTVFENIK.N	[215-229]
FALSE	High	Master Protein	EMLSAP00000001732	Clathrin heavy chain 1	0	FALSE	17.865	5	5	5	5	1648	188.1	5.44	12.57	5	High	1
	Checked	Confidence	Annotated Sequence	Modifications	Contaminant	Qvality PEP	Qvality q-value	# Protein Groups	# Proteins	# PSMs	Master Protein Accessions	Positions in Master Proteins	Modifications in Master Proteins	# Missed Cleavages	Theo. MH+ [Da]	Found in Sample: [S1] F1: Sample	Confidence (by Search Engine): Sequest HT	Percolator q-Value (by Search Engine): Sequest HT	Percolator PEP (by Search Engine): Sequest HT	XCorr (by Search Engine): Sequest HT	Sequence in Protein	Positions in Proteins
	FALSE	High	[R].LADLEDFITSPNHADFLK.[I]		FALSE	4.80237e-06	0.0017218	1	1	1	EMLSAP00000001732	EMLSAP00000001732 [1153-1170]		0	2046.02	High	High	0.0008576	1.047e-06	4.01	R.LADLEDFITSPNHADFLK.I	[1153-1170]
	FALSE	High	[K].LHIIEVGNSPSGNQSFQK.[K]		FALSE	0.00045567	0.0017218	1	1	1	EMLSAP00000001732	EMLSAP00000001732 [204-221]		0	1955	High	High	0.0008576	0.0001567	3.07	K.LHIIEVGNSPSGNQSFQK.K	[204-221]
	FALSE	High	[R].DTDLWAEVLNDENVHR.[R]		FALSE	2.5955e-05	0.0017218	1	1	1	EMLSAP00000001732	EMLSAP00000001732 [924-939]		0	1925.9	High	High	0.0008576	6.706e-06	3.17	R.DTDLWAEVLNDENVHR.R	[924-939]
	FALSE	High	[K].HGVVYLITK.[Y]		FALSE	0.0501556	0.00247831	1	1	1	EMLSAP00000001732	EMLSAP00000001732 [246-254]		0	1029.61	High	High	0.001193	0.02784	2.32	K.HGVVYLITK.Y	[246-254]
	FALSE	High	[K].VSQPIEGHAASFIQFR.[M]		FALSE	0.0765957	0.00247831	1	1	1	EMLSAP00000001732	EMLSAP00000001732 [166-181]		0	1786.92	High	High	0.001193	0.04459	1.16	K.VSQPIEGHAASFIQFR.M	[166-181]
FALSE	High	Master Protein	generic	EMLSAP00000010894 Calnexin	0	FALSE	2.579	3	1	1	1	587	66.8	4.72	2.33	1	High	1
	Checked	Confidence	Annotated Sequence	Modifications	Contaminant	Qvality PEP	Qvality q-value	# Protein Groups	# Proteins	# PSMs	Master Protein Accessions	Positions in Master Proteins	Modifications in Master Proteins	# Missed Cleavages	Theo. MH+ [Da]	Found in Sample: [S1] F1: Sample	Confidence (by Search Engine): Sequest HT	Percolator q-Value (by Search Engine): Sequest HT	Percolator PEP (by Search Engine): Sequest HT	XCorr (by Search Engine): Sequest HT	Sequence in Protein	Positions in Proteins
	FALSE	High	[R].LILHPDSTYEISIDYK.[I]		FALSE	0.00591918	0.0017218	1	1	1	generic	generic [230-245]		0	1906.98	High	High	0.0008576	0.002635	2.33	R.LILHPDSTYEISIDYK.I	[230-245]
FALSE	High	Master Protein	EMLSAP00000002001	Guanine nucleotide-binding protein subunit beta-like protein	0	FALSE	3.04	5	1	1	1	172	19.5	8.84	1.7	1	High	1
	Checked	Confidence	Annotated Sequence	Modifications	Contaminant	Qvality PEP	Qvality q-value	# Protein Groups	# Proteins	# PSMs	Master Protein Accessions	Positions in Master Proteins	Modifications in Master Proteins	# Missed Cleavages	Theo. MH+ [Da]	Found in Sample: [S1] F1: Sample	Confidence (by Search Engine): Sequest HT	Percolator q-Value (by Search Engine): Sequest HT	Percolator PEP (by Search Engine): Sequest HT	XCorr (by Search Engine): Sequest HT	Sequence in Protein	Positions in Proteins
	FALSE	High	[R].LWDLSAGK.[S]		FALSE	0.00225836	0.0017218	1	1	1	EMLSAP00000002001	EMLSAP00000002001 [87-94]		0	889.478	High	High	0.0008576	0.0009112	1.7	R.LWDLSAGK.S	[87-94]
FALSE	High	Master Protein	generic	EMLSAP00000000929 Vigilin	0	FALSE	11.621	6	4	8	4	1207	133.8	6.55	8.86	4	High	1
	Checked	Confidence	Annotated Sequence	Modifications	Contaminant	Qvality PEP	Qvality q-value	# Protein Groups	# Proteins	# PSMs	Master Protein Accessions	Positions in Master Proteins	Modifications in Master Proteins	# Missed Cleavages	Theo. MH+ [Da]	Found in Sample: [S1] F1: Sample	Confidence (by Search Engine): Sequest HT	Percolator q-Value (by Search Engine): Sequest HT	Percolator PEP (by Search Engine): Sequest HT	XCorr (by Search Engine): Sequest HT	Sequence in Protein	Positions in Proteins
	FALSE	High	[K].LQSEIENIIVSEVAIPPK.[I]		FALSE	0.00601698	0.0017218	1	1	4	generic	generic [657-674]		0	1979.11	High	High	0.0008576	0.002685	2.05	K.LQSEIENIIVSEVAIPPK.I	[657-674]
	FALSE	High	[K].DDVDKVCLVLDK.[F]	1xCarbamidomethyl [C7]	FALSE	0.000989853	0.0017218	1	1	1	generic	generic [572-583]		1	1418.72	High	High	0.0008576	0.0003679	2.01	K.DDVDKVCLVLDK.F	[572-583]
	FALSE	High	[R].ADFHQVQIIFPDLGDSSELVK.[V]		FALSE	0.000416322	0.0017218	1	1	2	generic	generic [546-566]		0	2358.2	High	High	0.0008576	0.0001417	2.78	R.ADFHQVQIIFPDLGDSSELVK.V	[546-566]
	FALSE	High	[R].IKVPLVNENSDVIVVSGTK.[E]		FALSE	0.0323051	0.00247831	1	1	1	generic	generic [196-214]		1	2011.14	High	High	0.001193	0.01708	1.15	R.IKVPLVNENSDVIVVSGTK.E	[196-214]
FALSE	High	Master Protein	EMLSAP00000000454	Hypothetical protein	0	FALSE	78.064	35	15	44	15	651	71	4.87	181.43	15	High	1
	Checked	Confidence	Annotated Sequence	Modifications	Contaminant	Qvality PEP	Qvality q-value	# Protein Groups	# Proteins	# PSMs	Master Protein Accessions	Positions in Master Proteins	Modifications in Master Proteins	# Missed Cleavages	Theo. MH+ [Da]	Found in Sample: [S1] F1: Sample	Confidence (by Search Engine): Sequest HT	Percolator q-Value (by Search Engine): Sequest HT	Percolator PEP (by Search Engine): Sequest HT	XCorr (by Search Engine): Sequest HT	Sequence in Protein	Positions in Proteins
	FALSE	High	[R].LNTCEPTLTPEGHPFHCPVVCQQNELSCSR.[G]	4xCarbamidomethyl [C4; C17; C21; C28]	FALSE	2.96934e-07	0.0017218	1	1	6	EMLSAP00000000454	EMLSAP00000000454 [548-577]		0	3567.59	High	High	0.0008576	4.904e-08	7.57	R.LNTCEPTLTPEGHPFHCPVVCQQNELSCSR.G	[548-577]
	FALSE	High	[K].MTGCPHQDICIPK.[H]	2xCarbamidomethyl [C4; C10]	FALSE	0.00472479	0.0017218	1	1	2	EMLSAP00000000454	EMLSAP00000000454 [624-636]		0	1556.7	High	High	0.0008576	0.002057	3.36	K.MTGCPHQDICIPK.H	[624-636]
	FALSE	High	[K].IDENNKCPNYCPITCEK.[G]	3xCarbamidomethyl [C7; C11; C15]	FALSE	3.62929e-08	0.0017218	1	1	5	EMLSAP00000000454	EMLSAP00000000454 [96-112]		1	2154.93	High	High	0.0008576	4.862e-09	6.09	K.IDENNKCPNYCPITCEK.G	[96-112]
	FALSE	High	[R].SDSDEGCPIHCPVYCNNNTQK.[S]	3xCarbamidomethyl [C7; C11; C15]	FALSE	5.93975e-08	0.0017218	1	1	1	EMLSAP00000000454	EMLSAP00000000454 [277-297]		0	2495	High	High	0.0008576	8.374e-09	6.52	R.SDSDEGCPIHCPVYCNNNTQK.S	[277-297]
	FALSE	High	[K].HKYCNTFPSGSPR.[S]	1xCarbamidomethyl [C4]	FALSE	0.00556637	0.0017218	1	1	1	EMLSAP00000000454	EMLSAP00000000454 [637-649]		1	1550.72	High	High	0.0008576	0.002459	2.73	K.HKYCNTFPSGSPR.S	[637-649]
	FALSE	High	[R].DITGCFHGYYCLPR.[W]	2xCarbamidomethyl [C5; C11]	FALSE	0.000212349	0.0017218	1	1	5	EMLSAP00000000454	EMLSAP00000000454 [41-54]		0	1758.77	High	High	0.0008576	6.78e-05	3.3	R.DITGCFHGYYCLPR.W	[41-54]
	FALSE	High	[K].DRDITGCFHGYYCLPR.[W]	2xCarbamidomethyl [C7; C13]	FALSE	3.90942e-07	0.0017218	1	1	3	EMLSAP00000000454	EMLSAP00000000454 [39-54]		1	2029.9	High	High	0.0008576	6.649e-08	5.67	K.DRDITGCFHGYYCLPR.W	[39-54]
	FALSE	High	[K].GCTQFCSNHCTK.[I]	3xCarbamidomethyl [C2; C6; C10]	FALSE	0.0150398	0.0017218	1	1	1	EMLSAP00000000454	EMLSAP00000000454 [463-474]		0	1499.58	High	High	0.0008576	0.007338	3.1	K.GCTQFCSNHCTK.I	[463-474]
	FALSE	High	[K].GCDLGFDCSLSIIDGCPNHCSPHCDENK.[Q]	5xCarbamidomethyl [C2; C8; C16; C20; C24]	FALSE	5.12605e-07	0.0017218	1	1	5	EMLSAP00000000454	EMLSAP00000000454 [404-431]		0	3264.29	High	High	0.0008576	8.96e-08	5.22	K.GCDLGFDCSLSIIDGCPNHCSPHCDENK.Q	[404-431]
	FALSE	High	[K].GQHICPGIRK.[D]	1xCarbamidomethyl [C5]	FALSE	0.0161198	0.0017218	1	1	1	EMLSAP00000000454	EMLSAP00000000454 [113-122]		1	1165.63	High	High	0.0008576	0.007937	3.52	K.GQHICPGIRK.D	[113-122]
	FALSE	High	[K].YCNTFPSGSPR.[S]	1xCarbamidomethyl [C2]	FALSE	0.0167907	0.0017218	1	1	1	EMLSAP00000000454	EMLSAP00000000454 [639-649]		0	1285.56	High	High	0.0008576	0.00831	2.76	K.YCNTFPSGSPR.S	[639-649]
	FALSE	High	[K].FLAHCPDSSFEPGTGCPVVPSK.[N]	2xCarbamidomethyl [C5; C16]	FALSE	1.53326e-07	0.0017218	1	1	8	EMLSAP00000000454	EMLSAP00000000454 [197-218]		0	2389.1	High	High	0.0008576	2.38e-08	6.25	K.FLAHCPDSSFEPGTGCPVVPSK.N	[197-218]
	FALSE	High	[K].IGLLTCPPIYNGEGCPTGPAVCTTDLDQCAPSTFNLK.[G]	4xCarbamidomethyl [C6; C15; C22; C29]	FALSE	0.0451742	0.00247831	1	1	2	EMLSAP00000000454	EMLSAP00000000454 [475-511]		0	4037.88	High	High	0.001193	0.02481	2.47	K.IGLLTCPPIYNGEGCPTGPAVCTTDLDQCAPSTFNLK.G	[475-511]
	FALSE	High	[K].SIIITEFR.[D]		FALSE	0.133862	0.00346295	1	1	2	EMLSAP00000000454	EMLSAP00000000454 [236-243]		0	978.562	High	High	0.001683	0.08362	1.98	K.SIIITEFR.D	[236-243]
	FALSE	High	[K].GQHICPGIR.[K]	1xCarbamidomethyl [C5]	FALSE	0.305618	0.00967614	1	1	1	EMLSAP00000000454	EMLSAP00000000454 [113-121]		0	1037.53	High	High	0.005514	0.2156	2.43	K.GQHICPGIR.K	[113-121]
FALSE	High	Master Protein	EMLSAP00000006137	60S ribosomal protein L15	0.005	FALSE	1.545	3	1	1	1	204	24.1	11.43	0	1	High	1
	Checked	Confidence	Annotated Sequence	Modifications	Contaminant	Qvality PEP	Qvality q-value	# Protein Groups	# Proteins	# PSMs	Master Protein Accessions	Positions in Master Proteins	Modifications in Master Proteins	# Missed Cleavages	Theo. MH+ [Da]	Found in Sample: [S1] F1: Sample	Confidence (by Search Engine): Sequest HT	Percolator q-Value (by Search Engine): Sequest HT	Percolator PEP (by Search Engine): Sequest HT	XCorr (by Search Engine): Sequest HT	Sequence in Protein	Positions in Proteins
	FALSE	High	[K].QGFVIYR.[I]		FALSE	0.0511733	0.00247831	1	2	1	EMLSAP00000006137	EMLSAP00000006137 [56-62]		0	882.483	High	High	0.001193	0.02851	1.27	K.QGFVIYR.I	[56-62]
FALSE	High	Master Protein	EMLSAP00000007138	Glycogen phosphorylase	0	FALSE	2.53	2	1	1	1	834	95.2	6.29	0	1	High	1
	Checked	Confidence	Annotated Sequence	Modifications	Contaminant	Qvality PEP	Qvality q-value	# Protein Groups	# Proteins	# PSMs	Master Protein Accessions	Positions in Master Proteins	Modifications in Master Proteins	# Missed Cleavages	Theo. MH+ [Da]	Found in Sample: [S1] F1: Sample	Confidence (by Search Engine): Sequest HT	Percolator q-Value (by Search Engine): Sequest HT	Percolator PEP (by Search Engine): Sequest HT	XCorr (by Search Engine): Sequest HT	Sequence in Protein	Positions in Proteins
	FALSE	High	[R].LKQEYFLCSATLQDIIR.[R]	1xCarbamidomethyl [C8]	FALSE	0.00655745	0.0017218	1	1	1	EMLSAP00000007138	EMLSAP00000007138 [291-307]		1	2098.1	High	High	0.0008576	0.002949	1.47	R.LKQEYFLCSATLQDIIR.R	[291-307]
FALSE	High	Master Protein	EMLSAP00000007488	Tubulin alpha-1 chain	0	FALSE	13.708	15	4	5	1	412	46.1	5.17	12.87	4	High	1
	Checked	Confidence	Annotated Sequence	Modifications	Contaminant	Qvality PEP	Qvality q-value	# Protein Groups	# Proteins	# PSMs	Master Protein Accessions	Positions in Master Proteins	Modifications in Master Proteins	# Missed Cleavages	Theo. MH+ [Da]	Found in Sample: [S1] F1: Sample	Confidence (by Search Engine): Sequest HT	Percolator q-Value (by Search Engine): Sequest HT	Percolator PEP (by Search Engine): Sequest HT	XCorr (by Search Engine): Sequest HT	Sequence in Protein	Positions in Proteins
	FALSE	High	[R].QLFHPEQLITGK.[E]		TRUE	0.00154194	0.0017218	2	3	1	EMLSAP00000007488; EMLSAP00000005772	EMLSAP00000007488 [48-59]; EMLSAP00000005772 [85-96]		0	1410.77	High	High	0.0008576	0.0005994	3.54	R.QLFHPEQLITGK.E	[48-59]
	FALSE	High	[R].FDGALNVDLTEFQTNLVPYPR.[I]		TRUE	2.09562e-06	0.0017218	4	7	2	EMLSAP00000007488; EMLSAP00000002834; EMLSAP00000002512; EMLSAP00000005772	EMLSAP00000007488 [207-227]; EMLSAP00000002834 [228-248]; EMLSAP00000002512 [217-237]; EMLSAP00000005772 [244-264]		0	2409.21	High	High	0.0008576	4.221e-07	4.56	R.FDGALNVDLTEFQTNLVPYPR.I	[207-227]
	FALSE	High	[R].AIFVDLEPSVIDEVR.[NT]		FALSE	0.0131982	0.0017218	1	2	1	EMLSAP00000007488	EMLSAP00000007488 [28-42]		0	1701.91	High	High	0.0008576	0.006368	2.02	R.AIFVDLEPSVIDEVR.N	[28-42]
	FALSE	High	[R].LIGQIVSSITASLR.[F]		FALSE	0.0237328	0.00247831	4	6	1	EMLSAP00000007488; EMLSAP00000002834; EMLSAP00000002512; EMLSAP00000005772	EMLSAP00000007488 [193-206]; EMLSAP00000002834 [214-227]; EMLSAP00000002512 [203-216]; EMLSAP00000005772 [230-243]		0	1457.87	High	High	0.001193	0.01215	2.75	R.LIGQIVSSITASLR.F	[193-206]
FALSE	High	Master Protein	EMLSAP00000007063	ATP-citrate synthase	0	FALSE	18.033	8	7	7	7	1074	118.7	6.76	12.42	7	High	1
	Checked	Confidence	Annotated Sequence	Modifications	Contaminant	Qvality PEP	Qvality q-value	# Protein Groups	# Proteins	# PSMs	Master Protein Accessions	Positions in Master Proteins	Modifications in Master Proteins	# Missed Cleavages	Theo. MH+ [Da]	Found in Sample: [S1] F1: Sample	Confidence (by Search Engine): Sequest HT	Percolator q-Value (by Search Engine): Sequest HT	Percolator PEP (by Search Engine): Sequest HT	XCorr (by Search Engine): Sequest HT	Sequence in Protein	Positions in Proteins
	FALSE	High	[R].LCDFIMALYK.[Q]	1xCarbamidomethyl [C2]	FALSE	0.00101453	0.0017218	1	1	1	EMLSAP00000007063	EMLSAP00000007063 [178-187]		0	1273.63	High	High	0.0008576	0.0003782	2.49	R.LCDFIMALYK.Q	[178-187]
	FALSE	High	[K].SIYILDLAAK.[L]		FALSE	0.00186993	0.0017218	1	1	1	EMLSAP00000007063	EMLSAP00000007063 [208-217]		0	1106.65	High	High	0.0008576	0.0007422	2.3	K.SIYILDLAAK.L	[208-217]
	FALSE	High	[R].DAFPEEAFIADIDAK.[T]		FALSE	0.00180955	0.0017218	1	1	1	EMLSAP00000007063	EMLSAP00000007063 [242-256]		0	1651.78	High	High	0.0008576	0.0007143	2.4	R.DAFPEEAFIADIDAK.T	[242-256]
	FALSE	High	[R].FGGALDGAAK.[Q]		FALSE	0.00674816	0.0017218	1	1	1	EMLSAP00000007063	EMLSAP00000007063 [910-919]		0	906.468	High	High	0.0008576	0.003037	2.59	R.FGGALDGAAK.Q	[910-919]
	FALSE	High	[K].DLVSSLVSGLLTIGDR.[F]		FALSE	0.00158038	0.0017218	1	1	1	EMLSAP00000007063	EMLSAP00000007063 [894-909]		0	1644.92	High	High	0.0008576	0.0006143	2.65	K.DLVSSLVSGLLTIGDR.F	[894-909]
	FALSE	High	[R].AIIWGLQIR.[A]		FALSE	0.0577163	0.00247831	1	1	1	EMLSAP00000007063	EMLSAP00000007063 [475-483]		0	1069.65	High	High	0.001193	0.03252	1.56	R.AIIWGLQIR.A	[475-483]
	FALSE	High	[K].DEADTYLSTGTLNGLFVLGR.[S]		FALSE	0.123486	0.00346295	1	1	1	EMLSAP00000007063	EMLSAP00000007063 [1021-1040]		0	2142.07	High	High	0.001683	0.07616	1.28	K.DEADTYLSTGTLNGLFVLGR.S	[1021-1040]
FALSE	High	Master Protein	EMLSAP00000005515	40S ribosomal protein S5	0	FALSE	2.097	7	1	1	1	211	23.6	9.2	2.19	1	High	1
	Checked	Confidence	Annotated Sequence	Modifications	Contaminant	Qvality PEP	Qvality q-value	# Protein Groups	# Proteins	# PSMs	Master Protein Accessions	Positions in Master Proteins	Modifications in Master Proteins	# Missed Cleavages	Theo. MH+ [Da]	Found in Sample: [S1] F1: Sample	Confidence (by Search Engine): Sequest HT	Percolator q-Value (by Search Engine): Sequest HT	Percolator PEP (by Search Engine): Sequest HT	XCorr (by Search Engine): Sequest HT	Sequence in Protein	Positions in Proteins
	FALSE	High	[K].SIAECLSDELINAAK.[G]	1xCarbamidomethyl [C5]	FALSE	0.0162518	0.0017218	1	1	1	EMLSAP00000005515	EMLSAP00000005515 [175-189]		0	1633.81	High	High	0.0008576	0.007999	2.19	K.SIAECLSDELINAAK.G	[175-189]
FALSE	High	Master Protein	EMLSAP00000008083	Aconitate hydratase, mitochondrial	0	FALSE	2.354	3	2	2	2	1238	136.8	6.34	0	2	High	1
	Checked	Confidence	Annotated Sequence	Modifications	Contaminant	Qvality PEP	Qvality q-value	# Protein Groups	# Proteins	# PSMs	Master Protein Accessions	Positions in Master Proteins	Modifications in Master Proteins	# Missed Cleavages	Theo. MH+ [Da]	Found in Sample: [S1] F1: Sample	Confidence (by Search Engine): Sequest HT	Percolator q-Value (by Search Engine): Sequest HT	Percolator PEP (by Search Engine): Sequest HT	XCorr (by Search Engine): Sequest HT	Sequence in Protein	Positions in Proteins
	FALSE	High	[R].AKDLNAEVYNFLSTSGAK.[Y]		FALSE	0.0640392	0.00247831	1	1	1	EMLSAP00000008083	EMLSAP00000008083 [725-742]		1	1927.98	High	High	0.001193	0.03654	1.5	R.AKDLNAEVYNFLSTSGAK.Y	[725-742]
	FALSE	High	[R].EFGGVVLANACGPCIGQWDR.[Q]	2xCarbamidomethyl [C11; C14]	FALSE	0.185727	0.00446882	1	1	1	EMLSAP00000008083	EMLSAP00000008083 [1020-1039]		0	2206.02	High	High	0.002693	0.121	0.79	R.EFGGVVLANACGPCIGQWDR.Q	[1020-1039]
FALSE	High	Master Protein	EMLSAP00000007952	Elongation factor 2	0	FALSE	36.736	25	16	21	16	841	94.3	6.7	40.58	16	High	1	Met-loss [N-Term]
	Checked	Confidence	Annotated Sequence	Modifications	Contaminant	Qvality PEP	Qvality q-value	# Protein Groups	# Proteins	# PSMs	Master Protein Accessions	Positions in Master Proteins	Modifications in Master Proteins	# Missed Cleavages	Theo. MH+ [Da]	Found in Sample: [S1] F1: Sample	Confidence (by Search Engine): Sequest HT	Percolator q-Value (by Search Engine): Sequest HT	Percolator PEP (by Search Engine): Sequest HT	XCorr (by Search Engine): Sequest HT	Sequence in Protein	Positions in Proteins
	FALSE	High	[K].IWCFGPDTNGPNILMDCTK.[G]	2xCarbamidomethyl [C3; C17]	FALSE	0.000372644	0.0017218	1	1	1	EMLSAP00000007952	EMLSAP00000007952 [631-649]		0	2239	High	High	0.0008576	0.0001257	2.4	K.IWCFGPDTNGPNILMDCTK.G	[631-649]
	FALSE	High	[K].KEDTDKLLEK.[L]		FALSE	0.000329466	0.0017218	1	1	1	EMLSAP00000007952	EMLSAP00000007952 [292-301]		2	1218.66	High	High	0.0008576	0.0001099	4.05	K.KEDTDKLLEK.L	[292-301]
	FALSE	High	[R].VDPTDGSVGFGSGLHGWAFSLK.[Q]		FALSE	0.000211479	0.0017218	1	1	1	EMLSAP00000007952	EMLSAP00000007952 [205-226]		0	2234.09	High	High	0.0008576	6.727e-05	2.84	R.VDPTDGSVGFGSGLHGWAFSLK.Q	[205-226]
	FALSE	High	[R].YLADKYEYDITEAR.[K]		FALSE	0.000267231	0.0017218	1	1	3	EMLSAP00000007952	EMLSAP00000007952 [616-629]		1	1749.83	High	High	0.0008576	8.73e-05	3.32	R.YLADKYEYDITEAR.K	[616-629]
	FALSE	High	[R].GGGQIIPTAR.[R]		FALSE	0.00545349	0.0017218	1	2	1	EMLSAP00000007952	EMLSAP00000007952 [700-709]		0	969.548	High	High	0.0008576	0.0024	2.75	R.GGGQIIPTAR.R	[700-709]
	FALSE	High	[K].GLKESLPDLSSYLDKL.[-]		FALSE	0.0040267	0.0017218	1	1	1	EMLSAP00000007952	EMLSAP00000007952 [826-841]		2	1777.96	High	High	0.0008576	0.001723	2.7	K.GLKESLPDLSSYLDKL.-	[826-841]
	FALSE	High	[K].SDPVVSYR.[E]		FALSE	0.0929371	0.00247831	1	1	2	EMLSAP00000007952	EMLSAP00000007952 [555-562]		0	922.463	High	High	0.001193	0.05544	1.99	K.SDPVVSYR.E	[555-562]
	FALSE	High	[K].FSVSPVVR.[V]		FALSE	0.0252242	0.00247831	1	1	2	EMLSAP00000007952	EMLSAP00000007952 [484-491]		0	890.509	High	High	0.001193	0.01299	2.41	K.FSVSPVVR.V	[484-491]
	FALSE	High	[R].KIWCFGPDTNGPNILMDCTK.[G]	2xCarbamidomethyl [C4; C18]	FALSE	0.0479857	0.00247831	1	1	2	EMLSAP00000007952	EMLSAP00000007952 [630-649]		1	2367.09	High	High	0.001193	0.02654	2.38	R.KIWCFGPDTNGPNILMDCTK.G	[630-649]
	FALSE	High	[K].KFWGENFFNPK.[T]		FALSE	0.0425241	0.00247831	1	1	1	EMLSAP00000007952	EMLSAP00000007952 [246-256]		1	1413.69	High	High	0.001193	0.02318	3.35	K.KFWGENFFNPK.T	[246-256]
	FALSE	High	[K].KEDLYEKPIQR.[S]		FALSE	0.0493557	0.00247831	1	1	1	EMLSAP00000007952	EMLSAP00000007952 [424-434]		1	1418.76	High	High	0.001193	0.02735	2.32	K.KEDLYEKPIQR.S	[424-434]
	FALSE	High	[K].GVQYLNEIKDSVVAGFQWATK.[E]		FALSE	0.0260572	0.00247831	1	1	1	EMLSAP00000007952	EMLSAP00000007952 [650-670]		1	2353.22	High	High	0.001193	0.01351	2.71	K.GVQYLNEIKDSVVAGFQWATK.E	[650-670]
	FALSE	High	[K].EKGECGFLINLIDSPGHVDFSSEVTAALR.[V]	1xCarbamidomethyl [C5]	FALSE	0.0554495	0.00247831	1	1	1	EMLSAP00000007952	EMLSAP00000007952 [94-122]		1	3161.56	High	High	0.001193	0.03116	1.64	K.EKGECGFLINLIDSPGHVDFSSEVTAALR.V	[94-122]
	FALSE	High	[-].MVNFTVDEIRK.[I]	1xMet-loss [N-Term]	FALSE	0.0190515	0.00247831	1	1	1	EMLSAP00000007952	EMLSAP00000007952 [1-11]	EMLSAP00000007952 1xMet-loss [N-Term]	1	1220.66	High	High	0.001193	0.009565	3.22	-.MVNFTVDEIRK.I	[1-11]
	FALSE	High	[K].STLTDSLLSK.[A]		FALSE	0.143929	0.00346295	1	1	1	EMLSAP00000007952	EMLSAP00000007952 [33-42]		0	1064.58	High	High	0.001683	0.09065	2.04	K.STLTDSLLSK.A	[33-42]
	FALSE	High	[K].TGTITTFK.[E]		FALSE	0.189182	0.00446882	1	1	1	EMLSAP00000007952	EMLSAP00000007952 [467-474]		0	868.477	High	High	0.003148	0.1239	2.78	K.TGTITTFK.E	[467-474]
FALSE	High	Master Protein	EMLSAP00000009463	60S ribosomal protein L18a	0.005	FALSE	1.261	5	1	1	1	176	20.9	10.64	0	1	High	1
	Checked	Confidence	Annotated Sequence	Modifications	Contaminant	Qvality PEP	Qvality q-value	# Protein Groups	# Proteins	# PSMs	Master Protein Accessions	Positions in Master Proteins	Modifications in Master Proteins	# Missed Cleavages	Theo. MH+ [Da]	Found in Sample: [S1] F1: Sample	Confidence (by Search Engine): Sequest HT	Percolator q-Value (by Search Engine): Sequest HT	Percolator PEP (by Search Engine): Sequest HT	XCorr (by Search Engine): Sequest HT	Sequence in Protein	Positions in Proteins
	FALSE	High	[K].EQVTSLYR.[M]		FALSE	0.0918482	0.00247831	1	1	1	EMLSAP00000009463	EMLSAP00000009463 [22-29]		0	995.516	High	High	0.001193	0.05477	1.46	K.EQVTSLYR.M	[22-29]
FALSE	High	Master Protein	EMLSAP00000010263	Maltase 1	0	FALSE	3.521	4	2	2	2	592	67.8	5.22	2.17	2	High	1
	Checked	Confidence	Annotated Sequence	Modifications	Contaminant	Qvality PEP	Qvality q-value	# Protein Groups	# Proteins	# PSMs	Master Protein Accessions	Positions in Master Proteins	Modifications in Master Proteins	# Missed Cleavages	Theo. MH+ [Da]	Found in Sample: [S1] F1: Sample	Confidence (by Search Engine): Sequest HT	Percolator q-Value (by Search Engine): Sequest HT	Percolator PEP (by Search Engine): Sequest HT	XCorr (by Search Engine): Sequest HT	Sequence in Protein	Positions in Proteins
	FALSE	High	[K].TYEQPENLDLLAVFR.[E]		FALSE	0.00750622	0.0017218	1	1	1	EMLSAP00000010263	EMLSAP00000010263 [325-339]		0	1807.92	High	High	0.0008576	0.003421	2.17	K.TYEQPENLDLLAVFR.E	[325-339]
	FALSE	High	[K].APIYEVYAK.[S]		FALSE	0.140143	0.00346295	1	1	1	EMLSAP00000010263	EMLSAP00000010263 [101-109]		0	1053.56	High	High	0.001683	0.08806	1.2	K.APIYEVYAK.S	[101-109]
FALSE	High	Master Protein	EMLSAP00000001829	Uncharacterized protein APZ42_012329 [Daphnia magna]	0	FALSE	11.174	13	5	5	5	680	77.8	5.1	4.93	5	High	1
	Checked	Confidence	Annotated Sequence	Modifications	Contaminant	Qvality PEP	Qvality q-value	# Protein Groups	# Proteins	# PSMs	Master Protein Accessions	Positions in Master Proteins	Modifications in Master Proteins	# Missed Cleavages	Theo. MH+ [Da]	Found in Sample: [S1] F1: Sample	Confidence (by Search Engine): Sequest HT	Percolator q-Value (by Search Engine): Sequest HT	Percolator PEP (by Search Engine): Sequest HT	XCorr (by Search Engine): Sequest HT	Sequence in Protein	Positions in Proteins
	FALSE	High	[K].LLENSFGIVQNTVIQEPSSK.[H]		FALSE	0.0130375	0.0017218	1	1	1	EMLSAP00000001829	EMLSAP00000001829 [30-49]		0	2203.16	High	High	0.0008576	0.006294	2.34	K.LLENSFGIVQNTVIQEPSSK.H	[30-49]
	FALSE	High	[K].TELLYSFFDQYMGQATR.[D]		FALSE	0.00979357	0.0017218	1	1	1	EMLSAP00000001829	EMLSAP00000001829 [162-178]		0	2069.96	High	High	0.0008576	0.004574	1.63	K.TELLYSFFDQYMGQATR.D	[162-178]
	FALSE	High	[K].GTAGYGGYIGASVYNYDFSQYFTK.[L]		FALSE	0.00100212	0.0017218	1	1	1	EMLSAP00000001829	EMLSAP00000001829 [656-679]		0	2629.19	High	High	0.0008576	0.0003732	2.59	K.GTAGYGGYIGASVYNYDFSQYFTK.L	[656-679]
	FALSE	High	[R].DTLVDYAQSIINPR.[A]		FALSE	0.0428685	0.00247831	1	1	1	EMLSAP00000001829	EMLSAP00000001829 [185-198]		0	1604.83	High	High	0.001193	0.02338	1.81	R.DTLVDYAQSIINPR.A	[185-198]
	FALSE	High	[R].YDWVHFEEGTLLGK.[K]		FALSE	0.0481791	0.00247831	1	1	1	EMLSAP00000001829	EMLSAP00000001829 [409-422]		0	1693.82	High	High	0.001193	0.02669	1.57	R.YDWVHFEEGTLLGK.K	[409-422]
FALSE	Medium	Master Protein	EMLSAP00000000639	40S ribosomal protein S3	0.021	FALSE	0.769	6	1	1	1	209	22.8	9.04	0	1	High	1
	Checked	Confidence	Annotated Sequence	Modifications	Contaminant	Qvality PEP	Qvality q-value	# Protein Groups	# Proteins	# PSMs	Master Protein Accessions	Positions in Master Proteins	Modifications in Master Proteins	# Missed Cleavages	Theo. MH+ [Da]	Found in Sample: [S1] F1: Sample	Confidence (by Search Engine): Sequest HT	Percolator q-Value (by Search Engine): Sequest HT	Percolator PEP (by Search Engine): Sequest HT	XCorr (by Search Engine): Sequest HT	Sequence in Protein	Positions in Proteins
	FALSE	High	[R].ELAEDGYSGVEVR.[V]		FALSE	0.249629	0.00767156	1	1	1	EMLSAP00000000639	EMLSAP00000000639 [18-30]		0	1423.67	High	High	0.004594	0.1702	1.32	R.ELAEDGYSGVEVR.V	[18-30]
FALSE	High	Master Protein	EMLSAP00000008868	AP-2 complex subunit alpha	0	FALSE	2.836	4	2	3	2	922	103.3	6.68	0	2	High	1
	Checked	Confidence	Annotated Sequence	Modifications	Contaminant	Qvality PEP	Qvality q-value	# Protein Groups	# Proteins	# PSMs	Master Protein Accessions	Positions in Master Proteins	Modifications in Master Proteins	# Missed Cleavages	Theo. MH+ [Da]	Found in Sample: [S1] F1: Sample	Confidence (by Search Engine): Sequest HT	Percolator q-Value (by Search Engine): Sequest HT	Percolator PEP (by Search Engine): Sequest HT	XCorr (by Search Engine): Sequest HT	Sequence in Protein	Positions in Proteins
	FALSE	High	[K].VGGYILGEFGNLIAGDER.[S]		FALSE	0.0274691	0.00247831	1	1	1	EMLSAP00000008868	EMLSAP00000008868 [498-515]		0	1879.95	High	High	0.001193	0.0143	1.39	K.VGGYILGEFGNLIAGDER.S	[498-515]
	FALSE	High	[R].VIQIVINRDDVQGYAAK.[T]		FALSE	0.159406	0.00346295	1	1	2	EMLSAP00000008868	EMLSAP00000008868 [464-480]		1	1902.04	High	High	0.002201	0.1019	1.12	R.VIQIVINRDDVQGYAAK.T	[464-480]
FALSE	Medium	Master Protein	EMLSAP00000001330	Methionine--tRNA ligase, cytoplasmic	0.018	FALSE	0.819	2	1	1	1	882	100.5	8.6	0	1	High	1
	Checked	Confidence	Annotated Sequence	Modifications	Contaminant	Qvality PEP	Qvality q-value	# Protein Groups	# Proteins	# PSMs	Master Protein Accessions	Positions in Master Proteins	Modifications in Master Proteins	# Missed Cleavages	Theo. MH+ [Da]	Found in Sample: [S1] F1: Sample	Confidence (by Search Engine): Sequest HT	Percolator q-Value (by Search Engine): Sequest HT	Percolator PEP (by Search Engine): Sequest HT	XCorr (by Search Engine): Sequest HT	Sequence in Protein	Positions in Proteins
	FALSE	High	[R].FYLIYTRPENQDSAFK.[W]		FALSE	0.226036	0.00665597	1	1	1	EMLSAP00000001330	EMLSAP00000001330 [592-607]		0	1991.99	High	High	0.004143	0.1516	1.06	R.FYLIYTRPENQDSAFK.W	[592-607]
FALSE	High	Master Protein	EMLSAP00000004776	Argonaute protein	0	FALSE	3.059	2	1	1	1	889	99.5	9.13	0	1	High	1
	Checked	Confidence	Annotated Sequence	Modifications	Contaminant	Qvality PEP	Qvality q-value	# Protein Groups	# Proteins	# PSMs	Master Protein Accessions	Positions in Master Proteins	Modifications in Master Proteins	# Missed Cleavages	Theo. MH+ [Da]	Found in Sample: [S1] F1: Sample	Confidence (by Search Engine): Sequest HT	Percolator q-Value (by Search Engine): Sequest HT	Percolator PEP (by Search Engine): Sequest HT	XCorr (by Search Engine): Sequest HT	Sequence in Protein	Positions in Proteins
	FALSE	High	[R].DGVSEGQFLQVLQHELTAIR.[E]		FALSE	0.00217649	0.0017218	1	1	1	EMLSAP00000004776	EMLSAP00000004776 [699-718]		0	2240.17	High	High	0.0008576	0.0008739	1.74	R.DGVSEGQFLQVLQHELTAIR.E	[699-718]
FALSE	High	Master Protein	EMLSAP00000012148	Voltage-dependent calcium channel subunit alpha-2/delta-3	0.005	FALSE	1.299	3	1	1	1	720	83.9	5.67	0	1	High	1
	Checked	Confidence	Annotated Sequence	Modifications	Contaminant	Qvality PEP	Qvality q-value	# Protein Groups	# Proteins	# PSMs	Master Protein Accessions	Positions in Master Proteins	Modifications in Master Proteins	# Missed Cleavages	Theo. MH+ [Da]	Found in Sample: [S1] F1: Sample	Confidence (by Search Engine): Sequest HT	Percolator q-Value (by Search Engine): Sequest HT	Percolator PEP (by Search Engine): Sequest HT	XCorr (by Search Engine): Sequest HT	Sequence in Protein	Positions in Proteins
	FALSE	High	[R].EQDYFYHPLINTPFSLGIALPR.[D]		FALSE	0.0852276	0.00247831	1	1	1	EMLSAP00000012148	EMLSAP00000012148 [479-500]		0	2591.33	High	High	0.001193	0.05023	0.93	R.EQDYFYHPLINTPFSLGIALPR.D	[479-500]
FALSE	Medium	Master Protein	EMLSAP00000008543	Hormone receptor 4	0.028	FALSE	0.715	5	1	1	1	794	86.1	8.94	3.43	1	High	1
	Checked	Confidence	Annotated Sequence	Modifications	Contaminant	Qvality PEP	Qvality q-value	# Protein Groups	# Proteins	# PSMs	Master Protein Accessions	Positions in Master Proteins	Modifications in Master Proteins	# Missed Cleavages	Theo. MH+ [Da]	Found in Sample: [S1] F1: Sample	Confidence (by Search Engine): Sequest HT	Percolator q-Value (by Search Engine): Sequest HT	Percolator PEP (by Search Engine): Sequest HT	XCorr (by Search Engine): Sequest HT	Sequence in Protein	Positions in Proteins
	FALSE	High	[R].ANSSSGGTGMNPSSTGPGTNSSSVSNNNNAATMNNNK.[S]	1xOxidation [M33]	FALSE	0.277976	0.00967614	1	1	1	EMLSAP00000008543	EMLSAP00000008543 [378-414]		0	3544.49	High	High	0.005514	0.1929	3.43	R.ANSSSGGTGMNPSSTGPGTNSSSVSNNNNAATMNNNK.S	[378-414]
FALSE	High	Master Protein	EMLSAP00000010083	Transcription factor E2F4	0	FALSE	73.998	18	29	36	29	2159	241.1	7.84	77.11	29	High	1
	Checked	Confidence	Annotated Sequence	Modifications	Contaminant	Qvality PEP	Qvality q-value	# Protein Groups	# Proteins	# PSMs	Master Protein Accessions	Positions in Master Proteins	Modifications in Master Proteins	# Missed Cleavages	Theo. MH+ [Da]	Found in Sample: [S1] F1: Sample	Confidence (by Search Engine): Sequest HT	Percolator q-Value (by Search Engine): Sequest HT	Percolator PEP (by Search Engine): Sequest HT	XCorr (by Search Engine): Sequest HT	Sequence in Protein	Positions in Proteins
	FALSE	High	[R].IPYVFRPFLPFVAGESNLMK.[A]	1xOxidation [M19]	FALSE	0.000635405	0.0017218	1	1	1	EMLSAP00000010083	EMLSAP00000010083 [1388-1407]		0	2341.24	High	High	0.0008576	0.0002258	3.23	R.IPYVFRPFLPFVAGESNLMK.A	[1388-1407]
	FALSE	High	[K].VPITFAIHDGEIK.[T]		FALSE	0.000238215	0.0017218	1	1	1	EMLSAP00000010083	EMLSAP00000010083 [90-102]		0	1439.79	High	High	0.0008576	7.688e-05	3.74	K.VPITFAIHDGEIK.T	[90-102]
	FALSE	High	[R].WHGTWETEPNSPSMSQK.[I]		FALSE	0.00223073	0.0017218	1	1	1	EMLSAP00000010083	EMLSAP00000010083 [1191-1207]		0	2001.88	High	High	0.0008576	0.0008989	3.09	R.WHGTWETEPNSPSMSQK.I	[1191-1207]
	FALSE	High	[K].IINSIGEFNYSPFEGAFK.[L]		FALSE	9.4586e-05	0.0017218	1	1	1	EMLSAP00000010083	EMLSAP00000010083 [729-746]		0	2033	High	High	0.0008576	2.778e-05	3.17	K.IINSIGEFNYSPFEGAFK.L	[729-746]
	FALSE	High	[K].ICVDGHVTLPTVPTWDIGMTR.[N]	1xCarbamidomethyl [C2]	FALSE	6.61785e-05	0.0017218	1	1	3	EMLSAP00000010083	EMLSAP00000010083 [1208-1228]		0	2368.18	High	High	0.0008576	1.882e-05	3.92	K.ICVDGHVTLPTVPTWDIGMTR.N	[1208-1228]
	FALSE	High	[R].SNWILQTIVNEGEIVQRPVGVK.[S]		FALSE	0.000506993	0.0017218	1	1	1	EMLSAP00000010083	EMLSAP00000010083 [251-272]		0	2479.37	High	High	0.0008576	0.0001759	4.25	R.SNWILQTIVNEGEIVQRPVGVK.S	[251-272]
	FALSE	High	[K].STVYSPAHSNQEK.[I]		FALSE	0.00202154	0.0017218	1	1	1	EMLSAP00000010083	EMLSAP00000010083 [419-431]		0	1447.68	High	High	0.0008576	0.0008057	3.91	K.STVYSPAHSNQEK.I	[419-431]
	FALSE	High	[K].TITVSGTEQEWSLNFK.[K]		FALSE	0.0110717	0.0017218	1	1	1	EMLSAP00000010083	EMLSAP00000010083 [103-118]		0	1839.91	High	High	0.0008576	0.005247	2.44	K.TITVSGTEQEWSLNFK.K	[103-118]
	FALSE	High	[K].TITVSGTEQEWSLNFKK.[A]		FALSE	0.000169431	0.0017218	1	1	1	EMLSAP00000010083	EMLSAP00000010083 [103-119]		1	1968.01	High	High	0.0008576	5.27e-05	5	K.TITVSGTEQEWSLNFKK.A	[103-119]
	FALSE	High	[R].TTESIMYEYINAGQVSR.[Q]		FALSE	0.00614149	0.0017218	1	1	1	EMLSAP00000010083	EMLSAP00000010083 [304-320]		0	1961.93	High	High	0.0008576	0.002736	2.82	R.TTESIMYEYINAGQVSR.Q	[304-320]
	FALSE	High	[K].QDLTVNIPTK.[T]		FALSE	0.00291239	0.0017218	1	1	1	EMLSAP00000010083	EMLSAP00000010083 [992-1001]		0	1128.63	High	High	0.0008576	0.001206	2.93	K.QDLTVNIPTK.T	[992-1001]
	FALSE	High	[R].QVTYPTAVFGQFCDAQSEIVTEK.[W]	1xCarbamidomethyl [C13]	FALSE	3.48809e-05	0.0017218	1	1	1	EMLSAP00000010083	EMLSAP00000010083 [494-516]		0	2618.24	High	High	0.0008576	9.288e-06	4.88	R.QVTYPTAVFGQFCDAQSEIVTEK.W	[494-516]
	FALSE	High	[R].YVLLPQFTQAPIDIK.[K]		FALSE	0.00192442	0.0017218	1	1	2	EMLSAP00000010083	EMLSAP00000010083 [71-85]		0	1745.98	High	High	0.0008576	0.0007631	3.38	R.YVLLPQFTQAPIDIK.K	[71-85]
	FALSE	High	[R].HFNPAPSSTESK.[Q]		FALSE	0.000107423	0.0017218	1	1	1	EMLSAP00000010083	EMLSAP00000010083 [346-357]		0	1301.61	High	High	0.0008576	3.192e-05	3.67	R.HFNPAPSSTESK.Q	[346-357]
	FALSE	High	[R].QQIGIIPK.[I]		FALSE	0.0561203	0.00247831	1	1	1	EMLSAP00000010083	EMLSAP00000010083 [321-328]		0	896.556	High	High	0.001193	0.03163	2.42	R.QQIGIIPK.I	[321-328]
	FALSE	High	[K].TYASIAGK.[C]		FALSE	0.0179222	0.00247831	1	1	1	EMLSAP00000010083	EMLSAP00000010083 [1634-1641]		0	810.436	High	High	0.001193	0.008939	1.97	K.TYASIAGK.C	[1634-1641]
	FALSE	High	[K].SLPLHMDDCFHVIAGDCSTTMQFGILAR.[V]	2xCarbamidomethyl [C9; C17]	FALSE	0.0287227	0.00247831	1	1	1	EMLSAP00000010083	EMLSAP00000010083 [1435-1462]		0	3192.47	High	High	0.001193	0.01505	2.57	K.SLPLHMDDCFHVIAGDCSTTMQFGILAR.V	[1435-1462]
	FALSE	High	[K].SYIISIIDDLSSVEELAQK.[E]		FALSE	0.0405145	0.00247831	1	1	1	EMLSAP00000010083	EMLSAP00000010083 [371-389]		0	2123.11	High	High	0.001193	0.02204	1.31	K.SYIISIIDDLSSVEELAQK.E	[371-389]
	FALSE	High	[K].AVQITSGSR.[M]		FALSE	0.100121	0.00247831	1	1	1	EMLSAP00000010083	EMLSAP00000010083 [1408-1416]		0	918.5	High	High	0.001193	0.06013	1.79	K.AVQITSGSR.M	[1408-1416]
	FALSE	High	[R].IPYVFRPFLPFVAGESNLMK.[A]		FALSE	0.0420127	0.00247831	1	1	2	EMLSAP00000010083	EMLSAP00000010083 [1388-1407]		0	2325.25	High	High	0.001193	0.02289	1.22	R.IPYVFRPFLPFVAGESNLMK.A	[1388-1407]
	FALSE	High	[K].GITTGITIK.[T]		FALSE	0.097798	0.00247831	1	1	1	EMLSAP00000010083	EMLSAP00000010083 [1538-1546]		0	903.551	High	High	0.001193	0.05865	2.4	K.GITTGITIK.T	[1538-1546]
	FALSE	High	[K].NTIGFGR.[T]		FALSE	0.0985668	0.00247831	1	1	1	EMLSAP00000010083	EMLSAP00000010083 [1238-1244]		0	764.405	High	High	0.001193	0.05908	1.85	K.NTIGFGR.T	[1238-1244]
	FALSE	High	[R].VKYDALSSSTK.[E]		FALSE	0.051586	0.00247831	1	1	1	EMLSAP00000010083	EMLSAP00000010083 [1134-1144]		1	1198.63	High	High	0.001193	0.0287	2.64	R.VKYDALSSSTK.E	[1134-1144]
	FALSE	High	[R].WHGTWETEPNSPSMSQK.[I]	1xOxidation [M14]	FALSE	0.139078	0.00346295	1	1	1	EMLSAP00000010083	EMLSAP00000010083 [1191-1207]		0	2017.87	High	High	0.001683	0.08733	1.13	R.WHGTWETEPNSPSMSQK.I	[1191-1207]
	FALSE	High	[K].WIPYLTK.[A]		FALSE	0.129819	0.00346295	1	1	1	EMLSAP00000010083	EMLSAP00000010083 [517-523]		0	920.524	High	High	0.001683	0.08069	2.04	K.WIPYLTK.A	[517-523]
	FALSE	High	[K].AAFELFSKPGSPTEGQVYGGR.[Y]		FALSE	0.115186	0.00346295	1	1	1	EMLSAP00000010083	EMLSAP00000010083 [770-790]		0	2198.09	High	High	0.001683	0.07045	1.03	K.AAFELFSKPGSPTEGQVYGGR.Y	[770-790]
	FALSE	High	[K].SLYTDLK.[S]		FALSE	0.12686	0.00346295	1	1	1	EMLSAP00000010083	EMLSAP00000010083 [412-418]		0	839.451	High	High	0.001683	0.07848	2	K.SLYTDLK.S	[412-418]
	FALSE	High	[K].SETITTGTR.[Q]		FALSE	0.173737	0.00446882	1	1	1	EMLSAP00000010083	EMLSAP00000010083 [273-281]		0	965.49	High	High	0.002693	0.1123	2.22	K.SETITTGTR.Q	[273-281]
	FALSE	High	[K].VSEETIEGVCDVIYQVNELPEYIVK.[E]	1xCarbamidomethyl [C10]	FALSE	0.187793	0.00446882	1	1	2	EMLSAP00000010083	EMLSAP00000010083 [154-178]		0	2925.44	High	High	0.003148	0.1225	1.01	K.VSEETIEGVCDVIYQVNELPEYIVK.E	[154-178]
	FALSE	High	[K].THVLYK.[V]		FALSE	0.262138	0.00767156	1	1	1	EMLSAP00000010083	EMLSAP00000010083 [1002-1007]		0	760.435	High	High	0.004594	0.1798	2.45	K.THVLYK.V	[1002-1007]
	FALSE	High	[R].YYACGPR.[S]	1xCarbamidomethyl [C4]	FALSE	0.302564	0.00967614	1	1	1	EMLSAP00000010083	EMLSAP00000010083 [244-250]		0	886.388	High	High	0.005514	0.2125	2.32	R.YYACGPR.S	[244-250]
FALSE	High	Master Protein	EMLSAP00000000250	Lysosomal alpha-mannosidase	0	FALSE	174.358	36	38	86	38	1222	139.5	8.37	237.68	38	High	1
	Checked	Confidence	Annotated Sequence	Modifications	Contaminant	Qvality PEP	Qvality q-value	# Protein Groups	# Proteins	# PSMs	Master Protein Accessions	Positions in Master Proteins	Modifications in Master Proteins	# Missed Cleavages	Theo. MH+ [Da]	Found in Sample: [S1] F1: Sample	Confidence (by Search Engine): Sequest HT	Percolator q-Value (by Search Engine): Sequest HT	Percolator PEP (by Search Engine): Sequest HT	XCorr (by Search Engine): Sequest HT	Sequence in Protein	Positions in Proteins
	FALSE	High	[K].LNVVYSTPSCYMEAVLK.[N]	1xCarbamidomethyl [C10]	FALSE	0.00106575	0.0017218	1	1	1	EMLSAP00000000250	EMLSAP00000000250 [614-630]		0	1973.97	High	High	0.0008576	0.0003995	2.14	K.LNVVYSTPSCYMEAVLK.N	[614-630]
	FALSE	High	[K].LNVVYSTPSCYMEAVLK.[N]	1xCarbamidomethyl [C10]; 1xOxidation [M12]	FALSE	0.00744501	0.0017218	1	1	2	EMLSAP00000000250	EMLSAP00000000250 [614-630]		0	1989.97	High	High	0.0008576	0.00339	2.6	K.LNVVYSTPSCYMEAVLK.N	[614-630]
	FALSE	High	[K].MGYYVSSIGGAYVFKPLNQEPTILK.[A]		FALSE	1.59897e-05	0.0017218	1	1	2	EMLSAP00000000250	EMLSAP00000000250 [893-917]		0	2775.44	High	High	0.0008576	3.933e-06	4.77	K.MGYYVSSIGGAYVFKPLNQEPTILK.A	[893-917]
	FALSE	High	[K].MGYYVSSIGGAYVFKPLNQEPTILK.[A]	1xOxidation [M1]	FALSE	0.000724595	0.0017218	1	1	2	EMLSAP00000000250	EMLSAP00000000250 [893-917]		0	2791.44	High	High	0.0008576	0.0002614	2.41	K.MGYYVSSIGGAYVFKPLNQEPTILK.A	[893-917]
	FALSE	High	[K].KSNCPQTLDNVLNVHFIPHTHDDVGWLK.[T]	1xCarbamidomethyl [C4]	FALSE	2.16559e-06	0.0017218	1	1	1	EMLSAP00000000250	EMLSAP00000000250 [353-380]		1	3284.63	High	High	0.0008576	4.377e-07	7.75	K.KSNCPQTLDNVLNVHFIPHTHDDVGWLK.T	[353-380]
	FALSE	High	[K].KPQPPKDYPIKK.[G]		FALSE	0.000286547	0.0017218	1	1	1	EMLSAP00000000250	EMLSAP00000000250 [1121-1132]		2	1438.84	High	High	0.0008576	9.419e-05	3.79	K.KPQPPKDYPIKK.G	[1121-1132]
	FALSE	High	[K].LALQTYDDAILSFSNK.[K]		FALSE	0.000114715	0.0017218	1	1	4	EMLSAP00000000250	EMLSAP00000000250 [1105-1120]		0	1798.92	High	High	0.0008576	3.433e-05	2.37	K.LALQTYDDAILSFSNK.K	[1105-1120]
	FALSE	High	[K].HYLVFEESSSR.[V]		FALSE	0.0134704	0.0017218	1	1	2	EMLSAP00000000250	EMLSAP00000000250 [1089-1099]		0	1353.64	High	High	0.0008576	0.006526	3.94	K.HYLVFEESSSR.V	[1089-1099]
	FALSE	High	[R].KLALQTYDDAILSFSNK.[K]		FALSE	1.04333e-05	0.0017218	1	1	4	EMLSAP00000000250	EMLSAP00000000250 [1104-1120]		1	1927.02	High	High	0.0008576	2.466e-06	3.9	R.KLALQTYDDAILSFSNK.K	[1104-1120]
	FALSE	High	[K].KLNVVYSTPSCYMEAVLK.[N]	1xCarbamidomethyl [C11]	FALSE	0.00330726	0.0017218	1	1	2	EMLSAP00000000250	EMLSAP00000000250 [613-630]		1	2102.07	High	High	0.0008576	0.001386	2.94	K.KLNVVYSTPSCYMEAVLK.N	[613-630]
	FALSE	High	[K].SNCPQTLDNVLNVHFIPHTHDDVGWLK.[T]	1xCarbamidomethyl [C3]	FALSE	9.56275e-08	0.0017218	1	1	3	EMLSAP00000000250	EMLSAP00000000250 [354-380]		0	3156.53	High	High	0.0008576	1.414e-08	4.74	K.SNCPQTLDNVLNVHFIPHTHDDVGWLK.T	[354-380]
	FALSE	High	[R].SQGGTSLNNGEIELMLHR.[R]		FALSE	3.30531e-06	0.0017218	1	1	1	EMLSAP00000000250	EMLSAP00000000250 [1043-1060]		0	1955.96	High	High	0.0008576	6.972e-07	5.77	R.SQGGTSLNNGEIELMLHR.R	[1043-1060]
	FALSE	High	[K].SVTFNILNVFNPR.[Y]		FALSE	0.00100212	0.0017218	1	1	2	EMLSAP00000000250	EMLSAP00000000250 [1170-1182]		0	1520.82	High	High	0.0008576	0.0003723	3.1	K.SVTFNILNVFNPR.Y	[1170-1182]
	FALSE	High	[K].SIHSNESFYTDSNGR.[Q]		FALSE	0.00139731	0.0017218	1	1	1	EMLSAP00000000250	EMLSAP00000000250 [980-994]		0	1713.75	High	High	0.0008576	0.0005377	4	K.SIHSNESFYTDSNGR.Q	[980-994]
	FALSE	High	[K].TVDQYYYGTKK.[D]		FALSE	0.00468621	0.0017218	1	1	1	EMLSAP00000000250	EMLSAP00000000250 [381-391]		1	1365.67	High	High	0.0008576	0.00204	2.17	K.TVDQYYYGTKK.D	[381-391]
	FALSE	High	[K].TVDQYYYGTK.[K]		FALSE	0.00529929	0.0017218	1	1	1	EMLSAP00000000250	EMLSAP00000000250 [381-390]		0	1237.57	High	High	0.0008576	0.002328	2.92	K.TVDQYYYGTK.K	[381-390]
	FALSE	High	[K].QLNVLADLHSR.[N]		FALSE	6.75509e-05	0.0017218	1	1	2	EMLSAP00000000250	EMLSAP00000000250 [677-687]		0	1265.7	High	High	0.0008576	1.922e-05	3.94	K.QLNVLADLHSR.N	[677-687]
	FALSE	High	[K].EQANLFHEMGFK.[G]	1xOxidation [M9]	FALSE	0.000745716	0.0017218	1	1	1	EMLSAP00000000250	EMLSAP00000000250 [482-493]		0	1466.67	High	High	0.0008576	0.0002699	3.16	K.EQANLFHEMGFK.G	[482-493]
	FALSE	High	[K].EQANLFHEMGFK.[G]		FALSE	0.00791651	0.0017218	1	1	1	EMLSAP00000000250	EMLSAP00000000250 [482-493]		0	1450.68	High	High	0.0008576	0.003618	4.23	K.EQANLFHEMGFK.G	[482-493]
	FALSE	High	[R].ELSLGGDEYLSDIIR.[D]		FALSE	0.000202973	0.0017218	1	1	3	EMLSAP00000000250	EMLSAP00000000250 [1191-1205]		0	1679.85	High	High	0.0008576	6.455e-05	3.26	R.ELSLGGDEYLSDIIR.D	[1191-1205]
	FALSE	High	[R].FEHFFDVNEDLEYSK.[S]		FALSE	0.000393071	0.0017218	1	1	10	EMLSAP00000000250	EMLSAP00000000250 [1155-1169]		0	1918.85	High	High	0.0008576	0.0001333	4.66	R.FEHFFDVNEDLEYSK.S	[1155-1169]
	FALSE	High	[R].DFDILLEPMEIR.[T]		FALSE	0.00107453	0.0017218	1	1	1	EMLSAP00000000250	EMLSAP00000000250 [1206-1217]		0	1490.76	High	High	0.0008576	0.0004023	2.72	R.DFDILLEPMEIR.T	[1206-1217]
	FALSE	High	[R].DFDILLEPMEIR.[T]	1xOxidation [M9]	FALSE	0.00154194	0.0017218	1	1	1	EMLSAP00000000250	EMLSAP00000000250 [1206-1217]		0	1506.75	High	High	0.0008576	0.0005983	2.53	R.DFDILLEPMEIR.T	[1206-1217]
	FALSE	High	[R].DFYVTIYNPLSHYINYTAR.[F]		FALSE	0.000136863	0.0017218	1	1	1	EMLSAP00000000250	EMLSAP00000000250 [767-785]		0	2350.15	High	High	0.0008576	4.179e-05	2.61	R.DFYVTIYNPLSHYINYTAR.F	[767-785]
	FALSE	High	[K].GALPLNVHILSLEK.[H]		FALSE	0.00174394	0.0017218	1	1	2	EMLSAP00000000250	EMLSAP00000000250 [1133-1146]		0	1503.89	High	High	0.0008576	0.0006847	3.48	K.GALPLNVHILSLEK.H	[1133-1146]
	FALSE	High	[K].WWNEQSEHR.[K]		FALSE	0.0134704	0.0017218	1	1	1	EMLSAP00000000250	EMLSAP00000000250 [428-436]		0	1271.56	High	High	0.0008576	0.006517	2.91	K.WWNEQSEHR.K	[428-436]
	FALSE	High	[K].GNIEGIDTPLGKFPLSIK.[M]		FALSE	1.36801e-05	0.0017218	1	1	2	EMLSAP00000000250	EMLSAP00000000250 [875-892]		1	1899.06	High	High	0.0008576	3.314e-06	4.45	K.GNIEGIDTPLGKFPLSIK.M	[875-892]
	FALSE	High	[R].AVAVGQHHDAITGTAR.[Q]		FALSE	2.76035e-05	0.0017218	1	1	1	EMLSAP00000000250	EMLSAP00000000250 [695-710]		0	1603.83	High	High	0.0008576	7.184e-06	3.98	R.AVAVGQHHDAITGTAR.Q	[695-710]
	FALSE	High	[R].FPANGLLHYNIEGIDESVVFPVSR.[K]		FALSE	2.80004e-12	0.0017218	1	1	9	EMLSAP00000000250	EMLSAP00000000250 [786-809]		0	2673.37	High	High	0.000857633	1.46224e-13	6.67	R.FPANGLLHYNIEGIDESVVFPVSR.K	[786-809]
	FALSE	High	[R].ATWPLDLNLDPVSR.[N]		FALSE	0.000653927	0.0017218	1	1	3	EMLSAP00000000250	EMLSAP00000000250 [1005-1018]		0	1596.84	High	High	0.0008576	0.0002331	4.03	R.ATWPLDLNLDPVSR.N	[1005-1018]
	FALSE	High	[R].RLSIGVDK.[C]		FALSE	0.0690783	0.00247831	1	1	1	EMLSAP00000000250	EMLSAP00000000250 [720-727]		1	887.531	High	High	0.001193	0.03971	2.59	R.RLSIGVDK.C	[720-727]
	FALSE	High	[K].TNNLPMTMGGDFQYTDAFGWFK.[N]		FALSE	0.0306477	0.00247831	1	1	1	EMLSAP00000000250	EMLSAP00000000250 [578-599]		0	2541.12	High	High	0.001193	0.01618	2.2	K.TNNLPMTMGGDFQYTDAFGWFK.N	[578-599]
	FALSE	High	[R].VDHADFDK.[R]		FALSE	0.0796906	0.00247831	1	1	1	EMLSAP00000000250	EMLSAP00000000250 [500-507]		0	946.426	High	High	0.001193	0.04669	3.11	R.VDHADFDK.R	[500-507]
	FALSE	High	[R].SQGGTSLNNGEIELMLHRR.[L]		FALSE	0.074498	0.00247831	1	1	2	EMLSAP00000000250	EMLSAP00000000250 [1043-1061]		1	2112.06	High	High	0.001193	0.04331	1.81	R.SQGGTSLNNGEIELMLHRR.L	[1043-1061]
	FALSE	High	[K].IISYFSDK.[K]		FALSE	0.0350292	0.00247831	1	1	2	EMLSAP00000000250	EMLSAP00000000250 [604-611]		0	972.504	High	High	0.001193	0.01874	2.16	K.IISYFSDK.K	[604-611]
	FALSE	High	[R].KILNIPGR.[K]		FALSE	0.0524212	0.00247831	1	1	1	EMLSAP00000000250	EMLSAP00000000250 [810-817]		1	910.583	High	High	0.001193	0.02924	2.75	R.KILNIPGR.K	[810-817]
	FALSE	High	[K].NMDKIISYFSDK.[K]	1xOxidation [M2]	FALSE	0.0962774	0.00247831	1	1	1	EMLSAP00000000250	EMLSAP00000000250 [600-611]		1	1476.7	High	High	0.001193	0.05763	1.31	K.NMDKIISYFSDK.K	[600-611]
	FALSE	High	[K].NMDKIISYFSDK.[K]		FALSE	0.0286065	0.00247831	1	1	1	EMLSAP00000000250	EMLSAP00000000250 [600-611]		1	1460.71	High	High	0.001193	0.01495	2.01	K.NMDKIISYFSDK.K	[600-611]
	FALSE	High	[R].QHVTNDYLR.[R]		FALSE	0.0397049	0.00247831	1	1	2	EMLSAP00000000250	EMLSAP00000000250 [711-719]		0	1145.57	High	High	0.001193	0.02148	2.9	R.QHVTNDYLR.R	[711-719]
	FALSE	High	[K].ISLILDPKGNIEGIDTPLGK.[F]		FALSE	0.023067	0.00247831	1	1	1	EMLSAP00000000250	EMLSAP00000000250 [867-886]		1	2093.19	High	High	0.001193	0.01178	1.19	K.ISLILDPKGNIEGIDTPLGK.F	[867-886]
	FALSE	High	[R].MSVLTDR.[S]	1xOxidation [M1]	FALSE	0.04703	0.00247831	1	1	2	EMLSAP00000000250	EMLSAP00000000250 [1036-1042]		0	837.413	High	High	0.001193	0.0259	2.34	R.MSVLTDR.S	[1036-1042]
	FALSE	High	[R].MSVLTDR.[S]		FALSE	0.0962774	0.00247831	1	1	1	EMLSAP00000000250	EMLSAP00000000250 [1036-1042]		0	821.419	High	High	0.001193	0.05769	2.27	R.MSVLTDR.S	[1036-1042]
	FALSE	High	[R].NVYSLMR.[A]		FALSE	0.140678	0.00346295	1	1	1	EMLSAP00000000250	EMLSAP00000000250 [688-694]		0	882.45	High	High	0.001683	0.08848	1.74	R.NVYSLMR.A	[688-694]
	FALSE	High	[K].ILNIPGR.[K]		FALSE	0.222819	0.00665597	1	1	1	EMLSAP00000000250	EMLSAP00000000250 [811-817]		0	782.488	High	High	0.004143	0.1492	1.95	K.ILNIPGR.K	[811-817]
FALSE	High	Master Protein	EMLSAP00000003534	Superoxide dismutase [Cu-Zn]	0	FALSE	2.088	2	1	1	1	1135	126.9	6.86	2.14	1	High	1
	Checked	Confidence	Annotated Sequence	Modifications	Contaminant	Qvality PEP	Qvality q-value	# Protein Groups	# Proteins	# PSMs	Master Protein Accessions	Positions in Master Proteins	Modifications in Master Proteins	# Missed Cleavages	Theo. MH+ [Da]	Found in Sample: [S1] F1: Sample	Confidence (by Search Engine): Sequest HT	Percolator q-Value (by Search Engine): Sequest HT	Percolator PEP (by Search Engine): Sequest HT	XCorr (by Search Engine): Sequest HT	Sequence in Protein	Positions in Proteins
	FALSE	High	[R].EVYHDTNLPLFGPNSIVGR.[S]		FALSE	0.016519	0.0017218	1	1	1	EMLSAP00000003534	EMLSAP00000003534 [773-791]		0	2128.08	High	High	0.0008576	0.008167	2.14	R.EVYHDTNLPLFGPNSIVGR.S	[773-791]
FALSE	High	Master Protein	EMLSAP00000008162	Hemocyte protein-glutamine gamma-glutamyltransferase	0.008	FALSE	0.993	3	1	1	1	507	57.4	7.06	0	1	High	1
	Checked	Confidence	Annotated Sequence	Modifications	Contaminant	Qvality PEP	Qvality q-value	# Protein Groups	# Proteins	# PSMs	Master Protein Accessions	Positions in Master Proteins	Modifications in Master Proteins	# Missed Cleavages	Theo. MH+ [Da]	Found in Sample: [S1] F1: Sample	Confidence (by Search Engine): Sequest HT	Percolator q-Value (by Search Engine): Sequest HT	Percolator PEP (by Search Engine): Sequest HT	XCorr (by Search Engine): Sequest HT	Sequence in Protein	Positions in Proteins
	FALSE	High	[K].LLIQTVGWLNYGQLAK.[F]		FALSE	0.159406	0.00346295	1	1	1	EMLSAP00000008162	EMLSAP00000008162 [414-429]		0	1817.03	High	High	0.002201	0.1016	1.05	K.LLIQTVGWLNYGQLAK.F	[414-429]
FALSE	Medium	Master Protein	EMLSAP00000007182	Transducin beta-like protein 2	0.018	FALSE	0.792	4	1	1	1	374	41.9	8.51	0	1	High	1
	Checked	Confidence	Annotated Sequence	Modifications	Contaminant	Qvality PEP	Qvality q-value	# Protein Groups	# Proteins	# PSMs	Master Protein Accessions	Positions in Master Proteins	Modifications in Master Proteins	# Missed Cleavages	Theo. MH+ [Da]	Found in Sample: [S1] F1: Sample	Confidence (by Search Engine): Sequest HT	Percolator q-Value (by Search Engine): Sequest HT	Percolator PEP (by Search Engine): Sequest HT	XCorr (by Search Engine): Sequest HT	Sequence in Protein	Positions in Proteins
	FALSE	High	[R].FFSGSDLKPLGIIER.[V]		FALSE	0.23844	0.00665597	1	1	1	EMLSAP00000007182	EMLSAP00000007182 [303-317]		0	1678.92	High	High	0.004143	0.1614	1.06	R.FFSGSDLKPLGIIER.V	[303-317]
FALSE	High	Master Protein	EMLSAP00000011863	Peptidyl-prolyl cis-trans isomerase 5	0	FALSE	2.225	4	1	1	1	186	20.2	9.38	1.85	1	High	1
	Checked	Confidence	Annotated Sequence	Modifications	Contaminant	Qvality PEP	Qvality q-value	# Protein Groups	# Proteins	# PSMs	Master Protein Accessions	Positions in Master Proteins	Modifications in Master Proteins	# Missed Cleavages	Theo. MH+ [Da]	Found in Sample: [S1] F1: Sample	Confidence (by Search Engine): Sequest HT	Percolator q-Value (by Search Engine): Sequest HT	Percolator PEP (by Search Engine): Sequest HT	XCorr (by Search Engine): Sequest HT	Sequence in Protein	Positions in Proteins
	FALSE	High	[K].NFVELAAK.[E]		FALSE	0.0124138	0.0017218	1	1	1	EMLSAP00000011863	EMLSAP00000011863 [42-49]		0	891.493	High	High	0.0008576	0.005954	1.85	K.NFVELAAK.E	[42-49]
FALSE	High	Master Protein	EMLSAP00000012833	Protein hu-li tai shao	0	FALSE	3.489	3	1	1	1	717	79.1	6.4	3.09	1	High	1
	Checked	Confidence	Annotated Sequence	Modifications	Contaminant	Qvality PEP	Qvality q-value	# Protein Groups	# Proteins	# PSMs	Master Protein Accessions	Positions in Master Proteins	Modifications in Master Proteins	# Missed Cleavages	Theo. MH+ [Da]	Found in Sample: [S1] F1: Sample	Confidence (by Search Engine): Sequest HT	Percolator q-Value (by Search Engine): Sequest HT	Percolator PEP (by Search Engine): Sequest HT	XCorr (by Search Engine): Sequest HT	Sequence in Protein	Positions in Proteins
	FALSE	High	[R].LIDLQGWAQGIYNHITVR.[I]		FALSE	0.000882388	0.0017218	1	1	1	EMLSAP00000012833	EMLSAP00000012833 [128-145]		0	2097.12	High	High	0.0008576	0.0003244	3.09	R.LIDLQGWAQGIYNHITVR.I	[128-145]
FALSE	Medium	Master Protein	EMLSAP00000007817	Remodeling and spacing factor 1	0.012	FALSE	0.945	0	1	1	1	1881	208	8.75	0	1	High	1
	Checked	Confidence	Annotated Sequence	Modifications	Contaminant	Qvality PEP	Qvality q-value	# Protein Groups	# Proteins	# PSMs	Master Protein Accessions	Positions in Master Proteins	Modifications in Master Proteins	# Missed Cleavages	Theo. MH+ [Da]	Found in Sample: [S1] F1: Sample	Confidence (by Search Engine): Sequest HT	Percolator q-Value (by Search Engine): Sequest HT	Percolator PEP (by Search Engine): Sequest HT	XCorr (by Search Engine): Sequest HT	Sequence in Protein	Positions in Proteins
	FALSE	High	[K].TVDVIDAK.[K]		FALSE	0.175687	0.00446882	1	1	1	EMLSAP00000007817	EMLSAP00000007817 [467-474]		0	860.472	High	High	0.002693	0.1136	1	K.TVDVIDAK.K	[467-474]
FALSE	High	Master Protein	EMLSAP00000008141	hypothetical protein g.17235 [Homalodisca liturata]	0.008	FALSE	1.057	3	1	1	1	309	35.2	5.58	1.78	1	High	1	Met-loss [N-Term]
	Checked	Confidence	Annotated Sequence	Modifications	Contaminant	Qvality PEP	Qvality q-value	# Protein Groups	# Proteins	# PSMs	Master Protein Accessions	Positions in Master Proteins	Modifications in Master Proteins	# Missed Cleavages	Theo. MH+ [Da]	Found in Sample: [S1] F1: Sample	Confidence (by Search Engine): Sequest HT	Percolator q-Value (by Search Engine): Sequest HT	Percolator PEP (by Search Engine): Sequest HT	XCorr (by Search Engine): Sequest HT	Sequence in Protein	Positions in Proteins
	FALSE	High	[-].MVLGELSSDK.[N]	1xMet-loss [N-Term]	FALSE	0.13961	0.00346295	1	1	1	EMLSAP00000008141	EMLSAP00000008141 [1-10]	EMLSAP00000008141 1xMet-loss [N-Term]	0	947.504	High	High	0.001683	0.08773	1.78	-.MVLGELSSDK.N	[1-10]
FALSE	High	Master Protein	EMLSAP00000002834	Tubulin alpha-1C chain	0	FALSE	17.033	20	6	7	2	432	48.2	5.1	15.78	6	High	1
	Checked	Confidence	Annotated Sequence	Modifications	Contaminant	Qvality PEP	Qvality q-value	# Protein Groups	# Proteins	# PSMs	Master Protein Accessions	Positions in Master Proteins	Modifications in Master Proteins	# Missed Cleavages	Theo. MH+ [Da]	Found in Sample: [S1] F1: Sample	Confidence (by Search Engine): Sequest HT	Percolator q-Value (by Search Engine): Sequest HT	Percolator PEP (by Search Engine): Sequest HT	XCorr (by Search Engine): Sequest HT	Sequence in Protein	Positions in Proteins
	FALSE	High	[K].VGINYQPPTVVPGGDLAK.[VQ]		TRUE	0.000459426	0.0017218	3	6	1	EMLSAP00000002834; EMLSAP00000002512; EMLSAP00000005772	EMLSAP00000002834 [335-352]; EMLSAP00000002512 [326-343]; EMLSAP00000005772 [353-370]		0	1824.99	High	High	0.0008576	0.0001579	3.57	K.VGINYQPPTVVPGGDLAK.V	[335-352]
	FALSE	High	[R].FDGALNVDLTEFQTNLVPYPR.[I]		TRUE	2.09562e-06	0.0017218	4	7	2	EMLSAP00000007488; EMLSAP00000002834; EMLSAP00000002512; EMLSAP00000005772	EMLSAP00000007488 [207-227]; EMLSAP00000002834 [228-248]; EMLSAP00000002512 [217-237]; EMLSAP00000005772 [244-264]		0	2409.21	High	High	0.0008576	4.221e-07	4.56	R.FDGALNVDLTEFQTNLVPYPR.I	[228-248]
	FALSE	High	[K].DVNAAIATIK.[T]		TRUE	0.00549837	0.0017218	2	4	1	EMLSAP00000002834; EMLSAP00000002512	EMLSAP00000002834 [309-318]; EMLSAP00000002512 [300-309]		0	1015.58	High	High	0.0008576	0.002428	2.92	K.DVNAAIATIK.T	[309-318]
	FALSE	High	[R].LIGQIVSSITASLR.[F]		FALSE	0.0237328	0.00247831	4	6	1	EMLSAP00000007488; EMLSAP00000002834; EMLSAP00000002512; EMLSAP00000005772	EMLSAP00000007488 [193-206]; EMLSAP00000002834 [214-227]; EMLSAP00000002512 [203-216]; EMLSAP00000005772 [230-243]		0	1457.87	High	High	0.001193	0.01215	2.75	R.LIGQIVSSITASLR.F	[214-227]
	FALSE	High	[K].EIIDLVLDR.[I]		TRUE	0.0925728	0.00247831	1	2	2	EMLSAP00000002834	EMLSAP00000002834 [97-105]		0	1085.62	High	High	0.001193	0.05528	1.99	K.EILDLVLDR.I	[97-105]
	FALSE	High	[R].NIDIERPTYTNLNR.[L]		TRUE	0.136448	0.00346295	1	3	2	EMLSAP00000002834	EMLSAP00000002834 [200-213]		0	1718.88	High	High	0.001683	0.08532	1.14	R.NLDIERPTYTNLNR.L	[200-213]
FALSE	High	Master Protein	EMLSAP00000002512	Tubulin alpha-1C chain	0	FALSE	17.324	18	5	6	1	424	47.1	5.2	16.59	5	High	1
	Checked	Confidence	Annotated Sequence	Modifications	Contaminant	Qvality PEP	Qvality q-value	# Protein Groups	# Proteins	# PSMs	Master Protein Accessions	Positions in Master Proteins	Modifications in Master Proteins	# Missed Cleavages	Theo. MH+ [Da]	Found in Sample: [S1] F1: Sample	Confidence (by Search Engine): Sequest HT	Percolator q-Value (by Search Engine): Sequest HT	Percolator PEP (by Search Engine): Sequest HT	XCorr (by Search Engine): Sequest HT	Sequence in Protein	Positions in Proteins
	FALSE	High	[R].NLDIDRPSYANLNR.[L]		FALSE	0.00545349	0.0017218	1	1	1	EMLSAP00000002512	EMLSAP00000002512 [189-202]		0	1660.84	High	High	0.0008576	0.00241	2.8	R.NLDIDRPSYANLNR.L	[189-202]
	FALSE	High	[K].VGINYQPPTVVPGGDLAK.[VQ]		TRUE	0.000459426	0.0017218	3	6	1	EMLSAP00000002834; EMLSAP00000002512; EMLSAP00000005772	EMLSAP00000002834 [335-352]; EMLSAP00000002512 [326-343]; EMLSAP00000005772 [353-370]		0	1824.99	High	High	0.0008576	0.0001579	3.57	K.VGINYQPPTVVPGGDLAK.V	[326-343]
	FALSE	High	[R].FDGALNVDLTEFQTNLVPYPR.[I]		TRUE	2.09562e-06	0.0017218	4	7	2	EMLSAP00000007488; EMLSAP00000002834; EMLSAP00000002512; EMLSAP00000005772	EMLSAP00000007488 [207-227]; EMLSAP00000002834 [228-248]; EMLSAP00000002512 [217-237]; EMLSAP00000005772 [244-264]		0	2409.21	High	High	0.0008576	4.221e-07	4.56	R.FDGALNVDLTEFQTNLVPYPR.I	[217-237]
	FALSE	High	[K].DVNAAIATIK.[T]		TRUE	0.00549837	0.0017218	2	4	1	EMLSAP00000002834; EMLSAP00000002512	EMLSAP00000002834 [309-318]; EMLSAP00000002512 [300-309]		0	1015.58	High	High	0.0008576	0.002428	2.92	K.DVNAAIATIK.T	[300-309]
	FALSE	High	[R].LIGQIVSSITASLR.[F]		FALSE	0.0237328	0.00247831	4	6	1	EMLSAP00000007488; EMLSAP00000002834; EMLSAP00000002512; EMLSAP00000005772	EMLSAP00000007488 [193-206]; EMLSAP00000002834 [214-227]; EMLSAP00000002512 [203-216]; EMLSAP00000005772 [230-243]		0	1457.87	High	High	0.001193	0.01215	2.75	R.LIGQIVSSITASLR.F	[203-216]
FALSE	High	Master Protein	EMLSAP00000005203	Alanine--tRNA ligase, cytoplasmic	0	FALSE	8.12	4	3	3	3	964	107.5	6.25	6.25	3	High	1
	Checked	Confidence	Annotated Sequence	Modifications	Contaminant	Qvality PEP	Qvality q-value	# Protein Groups	# Proteins	# PSMs	Master Protein Accessions	Positions in Master Proteins	Modifications in Master Proteins	# Missed Cleavages	Theo. MH+ [Da]	Found in Sample: [S1] F1: Sample	Confidence (by Search Engine): Sequest HT	Percolator q-Value (by Search Engine): Sequest HT	Percolator PEP (by Search Engine): Sequest HT	XCorr (by Search Engine): Sequest HT	Sequence in Protein	Positions in Proteins
	FALSE	High	[R].LALDVHSIQELQDK.[S]		FALSE	0.000552636	0.0017218	1	1	1	EMLSAP00000005203	EMLSAP00000005203 [464-477]		0	1608.86	High	High	0.0008576	0.0001934	2.26	R.LALDVHSIQELQDK.S	[464-477]
	FALSE	High	[R].AGYVLHVGTLGEGELK.[I]		FALSE	0.00214987	0.0017218	1	1	1	EMLSAP00000005203	EMLSAP00000005203 [571-586]		0	1642.88	High	High	0.0008576	0.0008634	2.37	R.AGYVLHVGTLGEGELK.I	[571-586]
	FALSE	High	[K].LFLDFFSK.[K]		FALSE	0.0778196	0.00247831	1	1	1	EMLSAP00000005203	EMLSAP00000005203 [13-20]		0	1016.55	High	High	0.001193	0.04547	1.62	K.LFLDFFSK.K	[13-20]
FALSE	High	Master Protein	generic	EMLSAP00000002856 Alpha-2-macroglobulin	0	FALSE	10.164	19	4	4	4	409	45.7	5.62	9.49	4	High	1
	Checked	Confidence	Annotated Sequence	Modifications	Contaminant	Qvality PEP	Qvality q-value	# Protein Groups	# Proteins	# PSMs	Master Protein Accessions	Positions in Master Proteins	Modifications in Master Proteins	# Missed Cleavages	Theo. MH+ [Da]	Found in Sample: [S1] F1: Sample	Confidence (by Search Engine): Sequest HT	Percolator q-Value (by Search Engine): Sequest HT	Percolator PEP (by Search Engine): Sequest HT	XCorr (by Search Engine): Sequest HT	Sequence in Protein	Positions in Proteins
	FALSE	High	[K].SEEFICVNPGGNVPIDLYIK.[L]	1xCarbamidomethyl [C6]	FALSE	0.00208045	0.0017218	1	1	1	generic	generic [49-68]		0	2264.13	High	High	0.0008576	0.0008327	2.74	K.SEEFICVNPGGNVPIDLYIK.L	[49-68]
	FALSE	High	[K].RQDFETGCFHNEGYAYSVNSPR.[E]	1xCarbamidomethyl [C8]	FALSE	0.0156661	0.0017218	1	1	1	generic	generic [278-299]		1	2634.14	High	High	0.0008576	0.007699	3.74	K.RQDFETGCFHNEGYAYSVNSPR.E	[278-299]
	FALSE	High	[R].ETLTSHVLVTLFEAK.[Y]		FALSE	0.00482261	0.0017218	1	1	1	generic	generic [300-314]		0	1687.93	High	High	0.0008576	0.002098	3.01	R.ETLTSHVLVTLFEAK.Y	[300-314]
	FALSE	High	[K].DLALEDTILPETNLVDDSVR.[A]		FALSE	0.0107594	0.0017218	1	1	1	generic	generic [130-149]		0	2228.13	High	High	0.0008576	0.005093	1.59	K.DLALEDTILPETNLVDDSVR.A	[130-149]
FALSE	High	Master Protein	generic	EMLSAP00000011627 Alpha-2-macroglobulin	0	FALSE	9.948	9	3	4	3	498	56.9	4.89	10.19	3	High	1
	Checked	Confidence	Annotated Sequence	Modifications	Contaminant	Qvality PEP	Qvality q-value	# Protein Groups	# Proteins	# PSMs	Master Protein Accessions	Positions in Master Proteins	Modifications in Master Proteins	# Missed Cleavages	Theo. MH+ [Da]	Found in Sample: [S1] F1: Sample	Confidence (by Search Engine): Sequest HT	Percolator q-Value (by Search Engine): Sequest HT	Percolator PEP (by Search Engine): Sequest HT	XCorr (by Search Engine): Sequest HT	Sequence in Protein	Positions in Proteins
	FALSE	High	[K].LTEEGTEIVQETSQHEK.[V]		FALSE	1.10052e-05	0.0017218	1	1	1	generic	generic [402-418]		0	1957.93	High	High	0.0008576	2.613e-06	5.35	K.LTEEGTEIVQETSQHEK.V	[402-418]
	FALSE	High	[K].IVINVFSSENVINENTDIFK.[E]		FALSE	0.00187762	0.0017218	1	1	2	generic	generic [121-140]		0	2295.19	High	High	0.0008576	0.0007438	2.78	K.IVINVFSSENVINENTDIFK.E	[121-140]
	FALSE	High	[R].QVLAQFK.[D]		FALSE	0.0966554	0.00247831	1	1	1	generic	generic [243-249]		0	833.488	High	High	0.001193	0.05797	1.53	R.QVLAQFK.D	[243-249]
FALSE	High	Master Protein	EMLSAP00000011034	Cuticle protein 6 [Lepeophtheirus salmonis]	0	FALSE	2.184	3	1	1	1	791	82.9	6.64	2.76	1	High	1
	Checked	Confidence	Annotated Sequence	Modifications	Contaminant	Qvality PEP	Qvality q-value	# Protein Groups	# Proteins	# PSMs	Master Protein Accessions	Positions in Master Proteins	Modifications in Master Proteins	# Missed Cleavages	Theo. MH+ [Da]	Found in Sample: [S1] F1: Sample	Confidence (by Search Engine): Sequest HT	Percolator q-Value (by Search Engine): Sequest HT	Percolator PEP (by Search Engine): Sequest HT	XCorr (by Search Engine): Sequest HT	Sequence in Protein	Positions in Proteins
	FALSE	High	[R].LPVAPAVPEAEPLVQAPAPVFEGK.[Q]		FALSE	0.0135255	0.0017218	1	1	1	EMLSAP00000011034	EMLSAP00000011034 [460-483]		0	2426.33	High	High	0.0008576	0.006548	2.76	R.LPVAPAVPEAEPLVQAPAPVFEGK.Q	[460-483]
FALSE	High	Master Protein	EMLSAP00000009623	Programmed cell death 6-interacting protein	0	FALSE	27.555	14	9	9	9	836	92.6	6.37	19.67	9	High	1
	Checked	Confidence	Annotated Sequence	Modifications	Contaminant	Qvality PEP	Qvality q-value	# Protein Groups	# Proteins	# PSMs	Master Protein Accessions	Positions in Master Proteins	Modifications in Master Proteins	# Missed Cleavages	Theo. MH+ [Da]	Found in Sample: [S1] F1: Sample	Confidence (by Search Engine): Sequest HT	Percolator q-Value (by Search Engine): Sequest HT	Percolator PEP (by Search Engine): Sequest HT	XCorr (by Search Engine): Sequest HT	Sequence in Protein	Positions in Proteins
	FALSE	High	[K].IPIQEVQISFK.[Y]		FALSE	0.00086802	0.0017218	1	1	1	EMLSAP00000009623	EMLSAP00000009623 [78-88]		0	1301.75	High	High	0.0008576	0.0003184	3.27	K.IPIQEVQISFK.Y	[78-88]
	FALSE	High	[K].LATAHDGFFTLSDNIK.[E]		FALSE	0.00419522	0.0017218	1	1	1	EMLSAP00000009623	EMLSAP00000009623 [656-671]		0	1749.88	High	High	0.0008576	0.001801	1.97	K.LATAHDGFFTLSDNIK.E	[656-671]
	FALSE	High	[K].QAFYVGLAHYYLGK.[V]		FALSE	3.19998e-05	0.0017218	1	1	1	EMLSAP00000009623	EMLSAP00000009623 [246-259]		0	1629.84	High	High	0.0008576	8.438e-06	3.98	K.QAFYVGLAHYYLGK.V	[246-259]
	FALSE	High	[K].NLWDSNWIAHVSAK.[Q]		FALSE	0.000431991	0.0017218	1	1	1	EMLSAP00000009623	EMLSAP00000009623 [232-245]		0	1640.82	High	High	0.0008576	0.0001478	2.79	K.NLWDSNWIAHVSAK.Q	[232-245]
	FALSE	High	[K].EGIELLSK.[G]		FALSE	0.005045	0.0017218	1	1	1	EMLSAP00000009623	EMLSAP00000009623 [519-526]		0	888.504	High	High	0.0008576	0.002203	1.82	K.EGIELLSK.G	[519-526]
	FALSE	High	[R].YCAGEKDLFQDLMPVQIQHAINTFESR.[K]	1xCarbamidomethyl [C2]	FALSE	0.00038826	0.0017218	1	1	1	EMLSAP00000009623	EMLSAP00000009623 [350-376]		1	3210.53	High	High	0.0008576	0.0001314	3.32	R.YCAGEKDLFQDLMPVQIQHAINTFESR.K	[350-376]
	FALSE	High	[K].FYNDFTNMLVNFQSK.[V]		FALSE	0.0150398	0.0017218	1	1	1	EMLSAP00000009623	EMLSAP00000009623 [676-690]		0	1867.87	High	High	0.0008576	0.007341	1.92	K.FYNDFTNMLVNFQSK.V	[676-690]
	FALSE	High	[K].TTNIDVTK.[S]		FALSE	0.0258464	0.00247831	1	1	1	EMLSAP00000009623	EMLSAP00000009623 [11-18]		0	891.478	High	High	0.001193	0.01336	2.15	K.TTNIDVTK.S	[11-18]
	FALSE	High	[K].VSDFCFAR.[K]	1xCarbamidomethyl [C5]	FALSE	0.0263765	0.00247831	1	1	1	EMLSAP00000009623	EMLSAP00000009623 [691-698]		0	1001.45	High	High	0.001193	0.01371	2.33	K.VSDFCFAR.K	[691-698]
FALSE	High	Master Protein	EMLSAP00000001727	Glutamyl aminopeptidase	0	FALSE	2.99	4	2	2	2	876	101.1	5.52	2.13	2	High	1
	Checked	Confidence	Annotated Sequence	Modifications	Contaminant	Qvality PEP	Qvality q-value	# Protein Groups	# Proteins	# PSMs	Master Protein Accessions	Positions in Master Proteins	Modifications in Master Proteins	# Missed Cleavages	Theo. MH+ [Da]	Found in Sample: [S1] F1: Sample	Confidence (by Search Engine): Sequest HT	Percolator q-Value (by Search Engine): Sequest HT	Percolator PEP (by Search Engine): Sequest HT	XCorr (by Search Engine): Sequest HT	Sequence in Protein	Positions in Proteins
	FALSE	High	[R].RQDYFTLLSVISR.[N]		FALSE	0.0119169	0.0017218	1	1	1	EMLSAP00000001727	EMLSAP00000001727 [770-782]		1	1597.87	High	High	0.0008576	0.005683	2.13	R.RQDYFTLLSVISR.N	[770-782]
	FALSE	High	[K].VSLESSFEYKPNEFWVVK.[T]		FALSE	0.262138	0.00767156	1	1	1	EMLSAP00000001727	EMLSAP00000001727 [75-92]		0	2188.1	High	High	0.004594	0.18	1.67	K.VSLESSFEYKPNEFWVVK.T	[75-92]
FALSE	High	Master Protein	EMLSAP00000004641	putative cellular retinoic acid/retinol binding protein [Lepeophtheirus salmonis]	0	FALSE	2.827	8	1	1	1	136	15.2	6.74	2.13	1	High	1
	Checked	Confidence	Annotated Sequence	Modifications	Contaminant	Qvality PEP	Qvality q-value	# Protein Groups	# Proteins	# PSMs	Master Protein Accessions	Positions in Master Proteins	Modifications in Master Proteins	# Missed Cleavages	Theo. MH+ [Da]	Found in Sample: [S1] F1: Sample	Confidence (by Search Engine): Sequest HT	Percolator q-Value (by Search Engine): Sequest HT	Percolator PEP (by Search Engine): Sequest HT	XCorr (by Search Engine): Sequest HT	Sequence in Protein	Positions in Proteins
	FALSE	High	[R].ISSEKYEDLLK.[E]		FALSE	0.00353155	0.0017218	1	1	1	EMLSAP00000004641	EMLSAP00000004641 [11-21]		1	1324.7	High	High	0.0008576	0.00149	2.13	R.ISSEKYEDLLK.E	[11-21]
FALSE	High	Master Protein	generic	EMLSAP00000009168 Papilin	0	FALSE	161.018	37	39	67	39	1482	164.7	6.43	212.54	39	High	1
	Checked	Confidence	Annotated Sequence	Modifications	Contaminant	Qvality PEP	Qvality q-value	# Protein Groups	# Proteins	# PSMs	Master Protein Accessions	Positions in Master Proteins	Modifications in Master Proteins	# Missed Cleavages	Theo. MH+ [Da]	Found in Sample: [S1] F1: Sample	Confidence (by Search Engine): Sequest HT	Percolator q-Value (by Search Engine): Sequest HT	Percolator PEP (by Search Engine): Sequest HT	XCorr (by Search Engine): Sequest HT	Sequence in Protein	Positions in Proteins
	FALSE	High	[K].IRHHFNAASGLCEK.[F]	1xCarbamidomethyl [C12]	FALSE	2.12934e-07	0.0017218	1	1	1	generic	generic [1304-1317]		1	1639.81	High	High	0.0008576	3.404e-08	4.9	K.IRHHFNAASGLCEK.F	[1304-1317]
	FALSE	High	[K].LNEDSCTSCTCSSPPNLSCSTQK.[C]	4xCarbamidomethyl [C6; C9; C11; C19]	FALSE	0.000864464	0.0017218	1	1	1	generic	generic [1380-1402]		0	2633.06	High	High	0.0008576	0.000317	3.7	K.LNEDSCTSCTCSSPPNLSCSTQK.C	[1380-1402]
	FALSE	High	[K].MYSEHNPCLTCLCTSNFNEAHLEEFCTEIK.[C]	4xCarbamidomethyl [C8; C11; C13; C26]	FALSE	6.26822e-07	0.0017218	1	1	1	generic	generic [702-731]		0	3734.57	High	High	0.0008576	1.118e-07	4.84	K.MYSEHNPCLTCLCTSNFNEAHLEEFCTEIK.C	[702-731]
	FALSE	High	[K].MYSEHNPCLTCLCTSNFNEAHLEEFCTEIK.[C]	4xCarbamidomethyl [C8; C11; C13; C26]; 1xOxidation [M1]	FALSE	0.000359128	0.0017218	1	1	1	generic	generic [702-731]		0	3750.56	High	High	0.0008576	0.0001204	3.6	K.MYSEHNPCLTCLCTSNFNEAHLEEFCTEIK.C	[702-731]
	FALSE	High	[K].KGECCPSGWDCSFWENER.[L]	3xCarbamidomethyl [C4; C5; C11]	FALSE	8.56335e-07	0.0017218	1	1	1	generic	generic [577-594]		1	2303.89	High	High	0.0008576	1.572e-07	5.61	K.KGECCPSGWDCSFWENER.L	[577-594]
	FALSE	High	[R].IDLTKDNIPGLLPK.[C]		FALSE	0.000684129	0.0017218	1	1	1	generic	generic [971-984]		1	1536.9	High	High	0.0008576	0.0002448	5.17	R.IDLTKDNIPGLLPK.C	[971-984]
	FALSE	High	[K].IKCDKNDIDFHTAK.[A]	1xCarbamidomethyl [C3]	FALSE	0.000882388	0.0017218	1	1	2	generic	generic [556-569]		2	1704.84	High	High	0.0008576	0.0003244	5.63	K.IKCDKNDIDFHTAK.A	[556-569]
	FALSE	High	[R].STKPPQFIRPDFCSLPAVDNEGGIQCLALSYGYTFNGAK.[G]	2xCarbamidomethyl [C13; C26]	FALSE	0.000767453	0.0017218	1	1	1	generic	generic [412-450]		0	4319.09	High	High	0.0008576	0.0002777	3.65	R.STKPPQFIRPDFCSLPAVDNEGGIQCLALSYGYTFNGAK.G	[412-450]
	FALSE	High	[K].TVTTEEGDEVAFSPNCFSPVDVGVCR.[G]	2xCarbamidomethyl [C16; C25]	FALSE	3.54423e-06	0.0017218	1	1	8	generic	generic [1275-1300]		0	2872.28	High	High	0.0008576	7.507e-07	4.72	K.TVTTEEGDEVAFSPNCFSPVDVGVCR.G	[1275-1300]
	FALSE	High	[R].QDKDAIIFPQWKEEEDICDLPPVHK.[G]	1xCarbamidomethyl [C18]	FALSE	0.00482261	0.0017218	1	1	3	generic	generic [335-359]		2	3050.49	High	High	0.0008576	0.002103	4.63	R.QDKDAIIFPQWKEEEDICDLPPVHK.G	[335-359]
	FALSE	High	[K].RYFYSPAHGGCR.[F]	1xCarbamidomethyl [C11]	FALSE	0.00322687	0.0017218	1	1	1	generic	generic [1000-1011]		1	1470.67	High	High	0.0008576	0.001347	3.15	K.RYFYSPAHGGCR.F	[1000-1011]
	FALSE	High	[K].RLDECFHVSPNYPHGK.[F]	1xCarbamidomethyl [C5]	FALSE	0.000638018	0.0017218	1	1	2	generic	generic [597-612]		1	1955.92	High	High	0.0008576	0.0002267	3.47	K.RLDECFHVSPNYPHGK.F	[597-612]
	FALSE	High	[K].CPLIITPVNTEGCTPK.[F]	2xCarbamidomethyl [C1; C13]	FALSE	0.000108308	0.0017218	1	1	2	generic	generic [1403-1418]		0	1799.9	High	High	0.0008576	3.226e-05	3.96	K.CPLIITPVNTEGCTPK.F	[1403-1418]
	FALSE	High	[K].DAIIFPQWKEEEDICDLPPVHK.[G]	1xCarbamidomethyl [C15]	FALSE	0.00197239	0.0017218	1	1	2	generic	generic [338-359]		1	2679.31	High	High	0.0008576	0.000785	2.78	K.DAIIFPQWKEEEDICDLPPVHK.G	[338-359]
	FALSE	High	[R].FFYYTGCQGNENNFLTAEK.[C]	1xCarbamidomethyl [C7]	FALSE	3.06847e-07	0.0017218	1	1	6	generic	generic [1012-1030]		0	2303.01	High	High	0.0008576	5.087e-08	5.22	R.FFYYTGCQGNENNFLTAEK.C	[1012-1030]
	FALSE	High	[R].CEPYTTGLCKPGPNR.[F]	2xCarbamidomethyl [C1; C9]	FALSE	2.34233e-05	0.0017218	1	1	2	generic	generic [939-953]		0	1749.8	High	High	0.0008576	6.002e-06	3.78	R.CEPYTTGLCKPGPNR.F	[939-953]
	FALSE	High	[R].CESFYFGGCR.[G]	2xCarbamidomethyl [C1; C9]	FALSE	0.00785197	0.0017218	1	1	1	generic	generic [142-151]		0	1282.5	High	High	0.0008576	0.003596	3.28	R.CESFYFGGCR.G	[142-151]
	FALSE	High	[K].FDEDGCCQIGYDCNDIVKPCSER.[A]	4xCarbamidomethyl [C6; C7; C13; C20]	FALSE	1.05481e-08	0.0017218	1	1	1	generic	generic [1419-1441]		0	2837.13	High	High	0.0008576	1.254e-09	6.3	K.FDEDGCCQIGYDCNDIVKPCSER.A	[1419-1441]
	FALSE	High	[K].DRCEPYTTGLCKPGPNR.[F]	2xCarbamidomethyl [C3; C11]	FALSE	1.96867e-08	0.0017218	1	1	3	generic	generic [937-953]		1	2020.93	High	High	0.0008576	2.481e-09	5.33	K.DRCEPYTTGLCKPGPNR.F	[937-953]
	FALSE	High	[K].DLGEGHCFGGSYCAR.[E]	2xCarbamidomethyl [C7; C13]	FALSE	0.000604865	0.0017218	1	1	1	generic	generic [622-636]		0	1685.68	High	High	0.0008576	0.0002139	3.54	K.DLGEGHCFGGSYCAR.E	[622-636]
	FALSE	High	[R].DKFFFNIDNRK.[C]		FALSE	0.000383508	0.0017218	1	1	1	generic	generic [848-858]		2	1443.74	High	High	0.0008576	0.0001299	4.23	R.DKFFFNIDNRK.C	[848-858]
	FALSE	High	[R].YFYSPAHGGCR.[F]	1xCarbamidomethyl [C10]	FALSE	0.0098337	0.0017218	1	1	2	generic	generic [1001-1011]		0	1314.57	High	High	0.0008576	0.004605	3.5	R.YFYSPAHGGCR.F	[1001-1011]
	FALSE	High	[K].YGGFDEDAQGFNVFK.[S]		FALSE	0.00106139	0.0017218	1	1	2	generic	generic [864-878]		0	1693.75	High	High	0.0008576	0.0003968	2.16	K.YGGFDEDAQGFNVFK.S	[864-878]
	FALSE	High	[K].DKDGCCTLSIFCVPK.[E]	3xCarbamidomethyl [C5; C6; C12]	FALSE	0.000134082	0.0017218	1	1	3	generic	generic [1461-1475]		1	1799.81	High	High	0.0008576	4.083e-05	3.8	K.DKDGCCTLSIFCVPK.E	[1461-1475]
	FALSE	High	[K].ECHSSSYNPSSSELNPSVK.[S]	1xCarbamidomethyl [C2]	FALSE	6.35167e-05	0.0017218	1	1	2	generic	generic [166-184]		0	2108.92	High	High	0.0008576	1.798e-05	3.42	K.ECHSSSYNPSSSELNPSVK.S	[166-184]
	FALSE	High	[K].GPIMCAAYIEK.[W]	1xCarbamidomethyl [C5]; 1xOxidation [M4]	FALSE	0.00392885	0.0017218	1	1	1	generic	generic [360-370]		0	1268.6	High	High	0.0008576	0.001677	3.34	K.GPIMCAAYIEK.W	[360-370]
	FALSE	High	[K].APEPGPCFAIIR.[K]	1xCarbamidomethyl [C7]	FALSE	0.000882388	0.0017218	1	1	1	generic	generic [1128-1139]		0	1327.68	High	High	0.0008576	0.0003236	3	K.APEPGPCFAIIR.K	[1128-1139]
	FALSE	High	[K].FIYGGCLGNENNFLSEEECYDTCLPNLVHSQTDLK.[H]	3xCarbamidomethyl [C6; C19; C23]	FALSE	0.0015934	0.0017218	1	1	1	generic	generic [1318-1352]		0	4136.83	High	High	0.0008576	0.0006206	2.77	K.FIYGGCLGNENNFLSEEECYDTCLPNLVHSQTDLK.H	[1318-1352]
	FALSE	High	[K].TIPVSFFR.[S]		FALSE	0.0879581	0.00247831	1	1	2	generic	generic [315-322]		0	966.541	High	High	0.001193	0.05201	1.75	K.TIPVSFFR.S	[315-322]
	FALSE	High	[K].FYQIGEQIKDLGEGHCFGGSYCAR.[E]	2xCarbamidomethyl [C16; C22]	FALSE	0.0290743	0.00247831	1	1	1	generic	generic [613-636]		1	2792.26	High	High	0.001193	0.01526	3.22	K.FYQIGEQIKDLGEGHCFGGSYCAR.E	[613-636]
	FALSE	High	[R].LQTCSFEGKK.[Y]	1xCarbamidomethyl [C4]	FALSE	0.0460929	0.00247831	1	1	1	generic	generic [686-695]		1	1197.59	High	High	0.001193	0.02538	2.15	R.LQTCSFEGKK.Y	[686-695]
	FALSE	High	[R].LQTCSFEGK.[K]	1xCarbamidomethyl [C4]	FALSE	0.0389112	0.00247831	1	1	1	generic	generic [686-694]		0	1069.5	High	High	0.001193	0.02105	2.26	R.LQTCSFEGK.K	[686-694]
	FALSE	High	[K].KFNVPEGQTCK.[T]	1xCarbamidomethyl [C10]	FALSE	0.0262696	0.00247831	1	1	1	generic	generic [1447-1457]		1	1307.64	High	High	0.001193	0.01361	3.7	K.KFNVPEGQTCK.T	[1447-1457]
	FALSE	High	[K].LFFYGGCAGNGNKFDSK.[Q]	1xCarbamidomethyl [C7]	FALSE	0.0688038	0.00247831	1	1	1	generic	generic [1152-1168]		1	1881.86	High	High	0.001193	0.03969	1.3	K.LFFYGGCAGNGNKFDSK.Q	[1152-1168]
	FALSE	High	[K].WYYDPKENDCK.[L]	1xCarbamidomethyl [C10]	FALSE	0.0489604	0.00247831	1	1	1	generic	generic [1141-1151]		1	1517.64	High	High	0.001193	0.02711	1.86	K.WYYDPKENDCK.L	[1141-1151]
	FALSE	High	[K].DNIPGLLPK.[C]		FALSE	0.0476012	0.00247831	1	1	1	generic	generic [976-984]		0	966.562	High	High	0.001193	0.02627	2.15	K.DNIPGLLPK.C	[976-984]
	FALSE	High	[K].DNIPGLLPKCNLNVIPGNCR.[S]	2xCarbamidomethyl [C10; C19]	FALSE	0.0437413	0.00247831	1	1	1	generic	generic [976-995]		1	2264.16	High	High	0.001193	0.02398	1.33	K.DNIPGLLPKCNLNVIPGNCR.S	[976-995]
	FALSE	High	[K].QECELTCSSDFDIPQGR.[I]	2xCarbamidomethyl [C3; C7]	FALSE	0.0483733	0.00247831	1	1	1	generic	generic [1169-1185]		0	2041.86	High	High	0.001193	0.02679	2.85	K.QECELTCSSDFDIPQGR.I	[1169-1185]
	FALSE	High	[R].QDKDAIIFPQWK.[E]		FALSE	0.041008	0.00247831	1	1	1	generic	generic [335-346]		1	1488.78	High	High	0.001193	0.02232	3.2	R.QDKDAIIFPQWK.E	[335-346]
	FALSE	High	[R].KWYYDPK.[E]		FALSE	0.168	0.00446882	1	1	1	generic	generic [1140-1146]		1	999.493	High	High	0.002693	0.1079	2.57	R.KWYYDPK.E	[1140-1146]
FALSE	High	Master Protein	EMLSAP00000001367	Saccharopine dehydrogenase-like oxidoreductase	0	FALSE	3.834	5	1	1	1	415	45.9	8.62	2.47	1	High	1
	Checked	Confidence	Annotated Sequence	Modifications	Contaminant	Qvality PEP	Qvality q-value	# Protein Groups	# Proteins	# PSMs	Master Protein Accessions	Positions in Master Proteins	Modifications in Master Proteins	# Missed Cleavages	Theo. MH+ [Da]	Found in Sample: [S1] F1: Sample	Confidence (by Search Engine): Sequest HT	Percolator q-Value (by Search Engine): Sequest HT	Percolator PEP (by Search Engine): Sequest HT	XCorr (by Search Engine): Sequest HT	Sequence in Protein	Positions in Proteins
	FALSE	High	[R].GNLHNSEIVGGWCLPFPGSDR.[S]	1xCarbamidomethyl [C13]	FALSE	0.000428459	0.0017218	1	1	1	EMLSAP00000001367	EMLSAP00000001367 [218-238]		0	2312.09	High	High	0.0008576	0.0001467	2.47	R.GNLHNSEIVGGWCLPFPGSDR.S	[218-238]
FALSE	High	Master Protein	EMLSAP00000004876	Tripeptidyl-peptidase 2	0.005	FALSE	1.5	1	1	1	1	1258	140.3	7.12	0	1	High	1
	Checked	Confidence	Annotated Sequence	Modifications	Contaminant	Qvality PEP	Qvality q-value	# Protein Groups	# Proteins	# PSMs	Master Protein Accessions	Positions in Master Proteins	Modifications in Master Proteins	# Missed Cleavages	Theo. MH+ [Da]	Found in Sample: [S1] F1: Sample	Confidence (by Search Engine): Sequest HT	Percolator q-Value (by Search Engine): Sequest HT	Percolator PEP (by Search Engine): Sequest HT	XCorr (by Search Engine): Sequest HT	Sequence in Protein	Positions in Proteins
	FALSE	High	[R].FQIFSDLHDEEVQPEIK.[L]		FALSE	0.0561203	0.00247831	1	1	1	EMLSAP00000004876	EMLSAP00000004876 [780-796]		0	2074.01	High	High	0.001193	0.03163	1.18	R.FQIFSDLHDEEVQPEIK.L	[780-796]
FALSE	High	Master Protein	EMLSAP00000000099	Leucyl-cystinyl aminopeptidase	0	FALSE	7.339	24	3	4	3	136	16	5.26	8.45	3	High	1
	Checked	Confidence	Annotated Sequence	Modifications	Contaminant	Qvality PEP	Qvality q-value	# Protein Groups	# Proteins	# PSMs	Master Protein Accessions	Positions in Master Proteins	Modifications in Master Proteins	# Missed Cleavages	Theo. MH+ [Da]	Found in Sample: [S1] F1: Sample	Confidence (by Search Engine): Sequest HT	Percolator q-Value (by Search Engine): Sequest HT	Percolator PEP (by Search Engine): Sequest HT	XCorr (by Search Engine): Sequest HT	Sequence in Protein	Positions in Proteins
	FALSE	High	[R].IWTPEEEDK.[S]		FALSE	0.0131982	0.0017218	1	1	1	EMLSAP00000000099	EMLSAP00000000099 [98-106]		0	1146.53	High	High	0.0008576	0.006377	2.45	R.IWTPEEEDK.S	[98-106]
	FALSE	High	[R].RVTPILYEYLNEYFGIELPIPK.[L]		FALSE	0.00166015	0.0017218	1	1	1	EMLSAP00000000099	EMLSAP00000000099 [114-135]		1	2667.44	High	High	0.0008576	0.00065	2.23	R.RVTPILYEYLNEYFGIELPIPK.L	[114-135]
	FALSE	High	[R].IWTPEEEDKSK.[T]		FALSE	0.0217904	0.00247831	1	1	2	EMLSAP00000000099	EMLSAP00000000099 [98-108]		1	1361.66	High	High	0.001193	0.01106	3.77	R.IWTPEEEDKSK.T	[98-108]
FALSE	High	Master Protein	EMLSAP00000001708	40S ribosomal protein SA	0.005	FALSE	1.286	2	1	1	1	326	35.3	4.92	0	1	High	1
	Checked	Confidence	Annotated Sequence	Modifications	Contaminant	Qvality PEP	Qvality q-value	# Protein Groups	# Proteins	# PSMs	Master Protein Accessions	Positions in Master Proteins	Modifications in Master Proteins	# Missed Cleavages	Theo. MH+ [Da]	Found in Sample: [S1] F1: Sample	Confidence (by Search Engine): Sequest HT	Percolator q-Value (by Search Engine): Sequest HT	Percolator PEP (by Search Engine): Sequest HT	XCorr (by Search Engine): Sequest HT	Sequence in Protein	Positions in Proteins
	FALSE	High	[K].LQEEDITK.[M]		FALSE	0.0872678	0.00247831	1	1	1	EMLSAP00000001708	EMLSAP00000001708 [10-17]		0	975.499	High	High	0.001193	0.05175	1.26	K.LQEEDITK.M	[10-17]
FALSE	High	Master Protein	generic	EMLSAP00000012960 Vitellogenin	0	FALSE	21.47	8	10	11	10	1952	219.2	8.63	16.87	10	High	1
	Checked	Confidence	Annotated Sequence	Modifications	Contaminant	Qvality PEP	Qvality q-value	# Protein Groups	# Proteins	# PSMs	Master Protein Accessions	Positions in Master Proteins	Modifications in Master Proteins	# Missed Cleavages	Theo. MH+ [Da]	Found in Sample: [S1] F1: Sample	Confidence (by Search Engine): Sequest HT	Percolator q-Value (by Search Engine): Sequest HT	Percolator PEP (by Search Engine): Sequest HT	XCorr (by Search Engine): Sequest HT	Sequence in Protein	Positions in Proteins
	FALSE	High	[R].IAAVSVLPFSSPSTTELQK.[I]		FALSE	0.00103133	0.0017218	1	1	2	generic	generic [708-726]		0	1975.07	High	High	0.0008576	0.0003846	3.18	R.IAAVSVLPFSSPSTTELQK.I	[708-726]
	FALSE	High	[K].TPTPELFNLVFTMVK.[T]		FALSE	0.0131444	0.0017218	1	1	1	generic	generic [549-563]		0	1736.93	High	High	0.0008576	0.006325	2.1	K.TPTPELFNLVFTMVK.T	[549-563]
	FALSE	High	[R].NVLETVFFPYLTER.[Y]		FALSE	0.00811335	0.0017218	1	1	1	generic	generic [1483-1496]		0	1727.9	High	High	0.0008576	0.00372	2.26	R.NVLETVFFPYLTER.Y	[1483-1496]
	FALSE	High	[K].DQYITFLESQIQGGSQGSK.[S]		FALSE	0.000220341	0.0017218	1	1	1	generic	generic [616-634]		0	2086.01	High	High	0.0008576	7.034e-05	3.09	K.DQYITFLESQIQGGSQGSK.S	[616-634]
	FALSE	High	[K].YKEHGFEWDVSNIR.[L]		FALSE	0.00723466	0.0017218	1	1	1	generic	generic [1529-1542]		1	1779.84	High	High	0.0008576	0.00329	2.24	K.YKEHGFEWDVSNIR.L	[1529-1542]
	FALSE	High	[K].SPEEVQNEVELAHVYTKPFTFK.[K]		FALSE	0.0696305	0.00247831	1	1	1	generic	generic [1046-1067]		0	2592.3	High	High	0.001193	0.04021	1.62	K.SPEEVQNEVELAHVYTKPFTFK.K	[1046-1067]
	FALSE	High	[K].IPIQYAPDVLESALR.[N]		FALSE	0.0375218	0.00247831	1	1	1	generic	generic [531-545]		0	1684.93	High	High	0.001193	0.02021	1.78	K.IPIQYAPDVLESALR.N	[531-545]
	FALSE	High	[K].VVLINALGK.[L]		FALSE	0.0505603	0.00247831	1	1	1	generic	generic [638-646]		0	926.603	High	High	0.001193	0.02814	2.34	K.VVLINALGK.L	[638-646]
	FALSE	High	[R].YVSFNLK.[F]		FALSE	0.116984	0.00346295	1	1	1	generic	generic [1145-1151]		0	870.472	High	High	0.001683	0.07166	1.66	R.YVSFNLK.F	[1145-1151]
	FALSE	High	[R].EHRPHDITGCIQSQTK.[S]	1xCarbamidomethyl [C10]	FALSE	0.155257	0.00346295	1	1	1	generic	generic [1200-1215]		0	1906.92	High	High	0.002201	0.09871	1.31	R.EHRPHDITGCIQSQTK.S	[1200-1215]
FALSE	High	Master Protein	EMLSAP00000010418	Malate dehydrogenase, mitochondrial	0.008	FALSE	1.055	7	1	1	1	230	24	5.72	0	1	High	1
	Checked	Confidence	Annotated Sequence	Modifications	Contaminant	Qvality PEP	Qvality q-value	# Protein Groups	# Proteins	# PSMs	Master Protein Accessions	Positions in Master Proteins	Modifications in Master Proteins	# Missed Cleavages	Theo. MH+ [Da]	Found in Sample: [S1] F1: Sample	Confidence (by Search Engine): Sequest HT	Percolator q-Value (by Search Engine): Sequest HT	Percolator PEP (by Search Engine): Sequest HT	XCorr (by Search Engine): Sequest HT	Sequence in Protein	Positions in Proteins
	FALSE	High	[K].NLGLGELSEFEKELLK.[S]		FALSE	0.140143	0.00346295	1	1	1	EMLSAP00000010418	EMLSAP00000010418 [195-210]		1	1818.98	High	High	0.001683	0.08802	1.38	K.NLGLGELSEFEKELLK.S	[195-210]
FALSE	High	Master Protein	EMLSAP00000005364	Alpha-actinin, sarcomeric	0	FALSE	14.748	11	7	7	7	898	103.6	5.3	7.29	7	High	1
	Checked	Confidence	Annotated Sequence	Modifications	Contaminant	Qvality PEP	Qvality q-value	# Protein Groups	# Proteins	# PSMs	Master Protein Accessions	Positions in Master Proteins	Modifications in Master Proteins	# Missed Cleavages	Theo. MH+ [Da]	Found in Sample: [S1] F1: Sample	Confidence (by Search Engine): Sequest HT	Percolator q-Value (by Search Engine): Sequest HT	Percolator PEP (by Search Engine): Sequest HT	XCorr (by Search Engine): Sequest HT	Sequence in Protein	Positions in Proteins
	FALSE	High	[K].LSKDNPLENLNLAFDIAER.[Y]		FALSE	0.000168737	0.0017218	1	1	1	EMLSAP00000005364	EMLSAP00000005364 [205-223]		1	2172.13	High	High	0.0008576	5.255e-05	3.14	K.LSKDNPLENLNLAFDIAER.Y	[205-223]
	FALSE	High	[K].LITDIQGAWNGLLGSEK.[G]		FALSE	0.00158687	0.0017218	1	1	1	EMLSAP00000005364	EMLSAP00000005364 [368-384]		0	1814.96	High	High	0.0008576	0.0006189	2.5	K.LITDIQGAWNGLLGSEK.G	[368-384]
	FALSE	High	[K].QYNVPGATINPYTNLTGNDINSK.[W]		FALSE	0.028146	0.00247831	1	1	1	EMLSAP00000005364	EMLSAP00000005364 [588-610]		0	2494.22	High	High	0.001193	0.01466	1.87	K.QYNVPGATINPYTNLTGNDINSK.W	[588-610]
	FALSE	High	[K].AKLETNFNTLQTK.[L]		FALSE	0.0947791	0.00247831	1	1	1	EMLSAP00000005364	EMLSAP00000005364 [340-352]		1	1507.81	High	High	0.001193	0.0567	1.75	K.AKLETNFNTLQTK.L	[340-352]
	FALSE	High	[K].ALDFIASK.[G]		FALSE	0.0925728	0.00247831	1	1	1	EMLSAP00000005364	EMLSAP00000005364 [105-112]		0	864.483	High	High	0.001193	0.05517	1.65	K.ALDFIASK.G	[105-112]
	FALSE	High	[K].DNPLENLNLAFDIAER.[Y]		FALSE	0.072168	0.00247831	1	1	1	EMLSAP00000005364	EMLSAP00000005364 [208-223]		0	1843.92	High	High	0.001193	0.04184	1.36	K.DNPLENLNLAFDIAER.Y	[208-223]
	FALSE	High	[R].ESTDVDTAEQVIDSFR.[I]		FALSE	0.0513793	0.00247831	1	1	1	EMLSAP00000005364	EMLSAP00000005364 [825-840]		0	1811.83	High	High	0.001193	0.02864	1.18	R.ESTDVDTAEQVIDSFR.I	[825-840]
FALSE	High	Master Protein	EMLSAP00000000302	14-3-3 protein zeta	0	FALSE	2.131	3	1	1	1	252	28.3	4.79	2.17	1	High	1
	Checked	Confidence	Annotated Sequence	Modifications	Contaminant	Qvality PEP	Qvality q-value	# Protein Groups	# Proteins	# PSMs	Master Protein Accessions	Positions in Master Proteins	Modifications in Master Proteins	# Missed Cleavages	Theo. MH+ [Da]	Found in Sample: [S1] F1: Sample	Confidence (by Search Engine): Sequest HT	Percolator q-Value (by Search Engine): Sequest HT	Percolator PEP (by Search Engine): Sequest HT	XCorr (by Search Engine): Sequest HT	Sequence in Protein	Positions in Proteins
	FALSE	High	[R].NLLSVAYK.[N]		FALSE	0.0151013	0.0017218	1	1	1	EMLSAP00000000302	EMLSAP00000000302 [43-50]		0	907.525	High	High	0.0008576	0.007397	2.17	R.NLLSVAYK.N	[43-50]
FALSE	Medium	Master Protein	generic	EMLSAP00000001616 CRISP/Allergen/PR-1	0.011	FALSE	0.854	4	1	1	1	521	58	9.03	0	1	High	1
	Checked	Confidence	Annotated Sequence	Modifications	Contaminant	Qvality PEP	Qvality q-value	# Protein Groups	# Proteins	# PSMs	Master Protein Accessions	Positions in Master Proteins	Modifications in Master Proteins	# Missed Cleavages	Theo. MH+ [Da]	Found in Sample: [S1] F1: Sample	Confidence (by Search Engine): Sequest HT	Percolator q-Value (by Search Engine): Sequest HT	Percolator PEP (by Search Engine): Sequest HT	XCorr (by Search Engine): Sequest HT	Sequence in Protein	Positions in Proteins
	FALSE	High	[K].EWLLTTLANAQGEPTDSFYEVK.[L]		FALSE	0.210326	0.00446882	1	1	1	generic	generic [393-414]		0	2512.22	High	High	0.003148	0.1398	1.17	K.EWLLTTLANAQGEPTDSFYEVK.L	[393-414]
FALSE	High	Master Protein	EMLSAP00000010216	Heat shock protein 83	0	FALSE	8.019	3	3	4	3	1505	167.3	6.05	7.08	3	High	1
	Checked	Confidence	Annotated Sequence	Modifications	Contaminant	Qvality PEP	Qvality q-value	# Protein Groups	# Proteins	# PSMs	Master Protein Accessions	Positions in Master Proteins	Modifications in Master Proteins	# Missed Cleavages	Theo. MH+ [Da]	Found in Sample: [S1] F1: Sample	Confidence (by Search Engine): Sequest HT	Percolator q-Value (by Search Engine): Sequest HT	Percolator PEP (by Search Engine): Sequest HT	XCorr (by Search Engine): Sequest HT	Sequence in Protein	Positions in Proteins
	FALSE	High	[R].YESLTNPSKLEAEK.[E]		FALSE	0.0015934	0.0017218	1	1	2	EMLSAP00000010216	EMLSAP00000010216 [51-64]		1	1608.81	High	High	0.0008576	0.0006211	2.21	R.YESLTNPSKLEAEK.E	[51-64]
	FALSE	High	[K].DVVSQSAFVER.[L]		FALSE	0.00345987	0.0017218	1	1	1	EMLSAP00000010216	EMLSAP00000010216 [320-330]		0	1236.62	High	High	0.0008576	0.001458	2.5	K.DVVSQSAFVER.L	[320-330]
	FALSE	High	[K].KHLEINPDNSIVDSLR.[K]		FALSE	0.0208366	0.00247831	1	1	1	EMLSAP00000010216	EMLSAP00000010216 [392-407]		1	1849.98	High	High	0.001193	0.01056	2.37	K.KHLEINPDNSIVDSLR.K	[392-407]
FALSE	High	Master Protein	EMLSAP00000002405	Puromycin-sensitive aminopeptidase	0	FALSE	5.225	6	3	3	3	846	97.7	5.49	3.24	3	High	1
	Checked	Confidence	Annotated Sequence	Modifications	Contaminant	Qvality PEP	Qvality q-value	# Protein Groups	# Proteins	# PSMs	Master Protein Accessions	Positions in Master Proteins	Modifications in Master Proteins	# Missed Cleavages	Theo. MH+ [Da]	Found in Sample: [S1] F1: Sample	Confidence (by Search Engine): Sequest HT	Percolator q-Value (by Search Engine): Sequest HT	Percolator PEP (by Search Engine): Sequest HT	XCorr (by Search Engine): Sequest HT	Sequence in Protein	Positions in Proteins
	FALSE	High	[K].FLDAFKEEDTYSVWNNIIDSCHR.[I]	1xCarbamidomethyl [C21]	FALSE	0.00821358	0.0017218	1	1	1	EMLSAP00000002405	EMLSAP00000002405 [578-600]		1	2859.3	High	High	0.0008576	0.003768	3.24	K.FLDAFKEEDTYSVWNNIIDSCHR.I	[578-600]
	FALSE	High	[R].DKDVLMDVWDFCTSSEVR.[T]	1xCarbamidomethyl [C12]	FALSE	0.0401887	0.00247831	1	1	1	EMLSAP00000002405	EMLSAP00000002405 [727-744]		1	2201.98	High	High	0.001193	0.02178	1.89	R.DKDVLMDVWDFCTSSEVR.T	[727-744]
	FALSE	High	[R].QLFWDLFK.[K]		FALSE	0.117893	0.00346295	1	1	1	EMLSAP00000002405	EMLSAP00000002405 [763-770]		0	1096.58	High	High	0.001683	0.07251	1.59	R.QLFWDLFK.K	[763-770]
FALSE	High	Master Protein	EMLSAP00000011018	Transmembrane protease serine 9	0	FALSE	3.123	2	2	2	2	1503	165.3	5.06	2.1	2	High	1
	Checked	Confidence	Annotated Sequence	Modifications	Contaminant	Qvality PEP	Qvality q-value	# Protein Groups	# Proteins	# PSMs	Master Protein Accessions	Positions in Master Proteins	Modifications in Master Proteins	# Missed Cleavages	Theo. MH+ [Da]	Found in Sample: [S1] F1: Sample	Confidence (by Search Engine): Sequest HT	Percolator q-Value (by Search Engine): Sequest HT	Percolator PEP (by Search Engine): Sequest HT	XCorr (by Search Engine): Sequest HT	Sequence in Protein	Positions in Proteins
	FALSE	High	[R].LGVDFELDKSFVCAGGEK.[D]	1xCarbamidomethyl [C13]	FALSE	0.0284907	0.00247831	1	2	1	EMLSAP00000011018	EMLSAP00000011018 [1296-1313]		1	1970.95	High	High	0.001193	0.01491	1.42	R.LGVDFELDKSFVCAGGEK.D	[1296-1313]
	FALSE	High	[R].NIGGVGVR.[I]		FALSE	0.0855645	0.00247831	1	2	1	EMLSAP00000011018	EMLSAP00000011018 [741-748]		0	771.447	High	High	0.001193	0.05049	2.1	R.NIGGVGVR.I	[741-748]
FALSE	High	Master Protein	EMLSAP00000008238	Dipeptidyl peptidase 3	0	FALSE	6.733	7	2	2	2	711	80.3	5.71	6.82	2	High	1
	Checked	Confidence	Annotated Sequence	Modifications	Contaminant	Qvality PEP	Qvality q-value	# Protein Groups	# Proteins	# PSMs	Master Protein Accessions	Positions in Master Proteins	Modifications in Master Proteins	# Missed Cleavages	Theo. MH+ [Da]	Found in Sample: [S1] F1: Sample	Confidence (by Search Engine): Sequest HT	Percolator q-Value (by Search Engine): Sequest HT	Percolator PEP (by Search Engine): Sequest HT	XCorr (by Search Engine): Sequest HT	Sequence in Protein	Positions in Proteins
	FALSE	High	[K].LLIHNADGTFNFSSDLIDPLTGK.[T]		FALSE	7.83096e-05	0.0017218	1	1	1	EMLSAP00000008238	EMLSAP00000008238 [447-469]		0	2488.27	High	High	0.0008576	2.257e-05	4.06	K.LLIHNADGTFNFSSDLIDPLTGK.T	[447-469]
	FALSE	High	[R].FSSSEHEHNDEVLSELFDKDLADFD.[-]		FALSE	0.0165865	0.0017218	1	1	1	EMLSAP00000008238	EMLSAP00000008238 [687-711]		1	2925.27	High	High	0.0008576	0.008185	2.76	R.FSSSEHEHNDEVLSELFDKDLADFD.-	[687-711]
FALSE	High	Master Protein	EMLSAP00000005568	Rab GTPase-activating protein 1	0.005	FALSE	1.527	2	1	1	1	932	106.7	5.44	0	1	High	1
	Checked	Confidence	Annotated Sequence	Modifications	Contaminant	Qvality PEP	Qvality q-value	# Protein Groups	# Proteins	# PSMs	Master Protein Accessions	Positions in Master Proteins	Modifications in Master Proteins	# Missed Cleavages	Theo. MH+ [Da]	Found in Sample: [S1] F1: Sample	Confidence (by Search Engine): Sequest HT	Percolator q-Value (by Search Engine): Sequest HT	Percolator PEP (by Search Engine): Sequest HT	XCorr (by Search Engine): Sequest HT	Sequence in Protein	Positions in Proteins
	FALSE	High	[R].EIEKPADEGLISDIIGDFNSK.[I]		FALSE	0.0530562	0.00247831	1	1	1	EMLSAP00000005568	EMLSAP00000005568 [20-40]		0	2290.14	High	High	0.001193	0.0297	0.89	R.EIEKPADEGLISDIIGDFNSK.I	[20-40]
FALSE	High	Master Protein	EMLSAP00000002454	Poly(U)-specific endoribonuclease	0	FALSE	72.91	38	21	37	21	642	71.2	8.07	98.83	21	High	1
	Checked	Confidence	Annotated Sequence	Modifications	Contaminant	Qvality PEP	Qvality q-value	# Protein Groups	# Proteins	# PSMs	Master Protein Accessions	Positions in Master Proteins	Modifications in Master Proteins	# Missed Cleavages	Theo. MH+ [Da]	Found in Sample: [S1] F1: Sample	Confidence (by Search Engine): Sequest HT	Percolator q-Value (by Search Engine): Sequest HT	Percolator PEP (by Search Engine): Sequest HT	XCorr (by Search Engine): Sequest HT	Sequence in Protein	Positions in Proteins
	FALSE	High	[R].VNENETPLEIQEQK.[A]		FALSE	0.000561784	0.0017218	1	1	2	EMLSAP00000002454	EMLSAP00000002454 [478-491]		0	1670.82	High	High	0.0008576	0.0001977	4.45	R.VNENETPLEIQEQK.A	[478-491]
	FALSE	High	[R].LFTSVHTSVWDIPTIK.[T]		FALSE	0.000258598	0.0017218	1	1	2	EMLSAP00000002454	EMLSAP00000002454 [448-463]		0	1844	High	High	0.0008576	8.392e-05	3.25	R.LFTSVHTSVWDIPTIK.T	[448-463]
	FALSE	High	[K].NGEECQCNSNCNNFK.[N]	3xCarbamidomethyl [C5; C7; C11]	FALSE	0.00374022	0.0017218	1	1	1	EMLSAP00000002454	EMLSAP00000002454 [270-284]		0	1874.69	High	High	0.0008576	0.001587	3.52	K.NGEECQCNSNCNNFK.N	[270-284]
	FALSE	High	[K].SRGNCCDDYESLCSAQTQSTVSK.[S]	3xCarbamidomethyl [C5; C6; C13]	FALSE	1.37364e-05	0.0017218	1	1	1	EMLSAP00000002454	EMLSAP00000002454 [79-101]		1	2653.09	High	High	0.0008576	3.339e-06	5.62	K.SRGNCCDDYESLCSAQTQSTVSK.S	[79-101]
	FALSE	High	[R].SKCNELVHSR.[D]	1xCarbamidomethyl [C3]	FALSE	0.000496693	0.0017218	1	1	1	EMLSAP00000002454	EMLSAP00000002454 [314-323]		1	1229.61	High	High	0.0008576	0.0001726	3.83	R.SKCNELVHSR.D	[314-323]
	FALSE	High	[K].TLVALLDNYDPNVR.[V]		FALSE	0.00152307	0.0017218	1	1	4	EMLSAP00000002454	EMLSAP00000002454 [464-477]		0	1602.85	High	High	0.0008576	0.0005903	4.09	K.TLVALLDNYDPNVR.V	[464-477]
	FALSE	High	[R].THIGTAFPNFK.[Q]		FALSE	0.000254386	0.0017218	1	1	1	EMLSAP00000002454	EMLSAP00000002454 [630-640]		0	1232.64	High	High	0.0008576	8.263e-05	3.6	R.THIGTAFPNFK.Q	[630-640]
	FALSE	High	[R].NTLNELWFGIYDRDGDSR.[E]		FALSE	0.000339071	0.0017218	1	1	2	EMLSAP00000002454	EMLSAP00000002454 [525-542]		1	2171.02	High	High	0.0008576	0.0001132	3.09	R.NTLNELWFGIYDRDGDSR.E	[525-542]
	FALSE	High	[R].NTLNELWFGIYDR.[D]		FALSE	0.0165865	0.0017218	1	1	4	EMLSAP00000002454	EMLSAP00000002454 [525-537]		0	1640.81	High	High	0.0008576	0.00821	2.48	R.NTLNELWFGIYDR.D	[525-537]
	FALSE	High	[R].RLFTSVHTSVWDIPTIK.[T]		FALSE	0.000218539	0.0017218	1	1	3	EMLSAP00000002454	EMLSAP00000002454 [447-463]		1	2000.1	High	High	0.0008576	6.999e-05	3.81	R.RLFTSVHTSVWDIPTIK.T	[447-463]
	FALSE	High	[K].RGEISLGQYGK.[G]		FALSE	0.0147361	0.0017218	1	1	1	EMLSAP00000002454	EMLSAP00000002454 [555-565]		1	1207.64	High	High	0.0008576	0.007199	3.93	K.RGEISLGQYGK.G	[555-565]
	FALSE	High	[K].EISELLLTSDINNAGR.[S]		FALSE	0.000176531	0.0017218	1	1	2	EMLSAP00000002454	EMLSAP00000002454 [410-425]		0	1744.91	High	High	0.0008576	5.534e-05	3.8	K.EISELLLTSDINNAGR.S	[410-425]
	FALSE	High	[R].GNCCDDYESLCSAQTQSTVSK.[S]	3xCarbamidomethyl [C3; C4; C11]	FALSE	0.000142598	0.0017218	1	1	1	EMLSAP00000002454	EMLSAP00000002454 [81-101]		0	2409.96	High	High	0.0008576	4.366e-05	3.99	R.GNCCDDYESLCSAQTQSTVSK.S	[81-101]
	FALSE	High	[R].FNTENACQCNANCNK.[F]	3xCarbamidomethyl [C7; C9; C13]	FALSE	0.00446128	0.0017218	1	1	1	EMLSAP00000002454	EMLSAP00000002454 [172-186]		0	1844.71	High	High	0.0008576	0.001927	2.77	R.FNTENACQCNANCNK.F	[172-186]
	FALSE	High	[K].CNQPFNIK.[N]	1xCarbamidomethyl [C1]	FALSE	0.0378263	0.00247831	1	1	1	EMLSAP00000002454	EMLSAP00000002454 [113-120]		0	1020.49	High	High	0.001193	0.02035	3.15	K.CNQPFNIK.N	[113-120]
	FALSE	High	[R].SININSQER.[K]		FALSE	0.0201691	0.00247831	1	1	1	EMLSAP00000002454	EMLSAP00000002454 [426-434]		0	1060.54	High	High	0.001193	0.01015	2.76	R.SININSQER.K	[426-434]
	FALSE	High	[R].AFEFSYR.[G]		FALSE	0.03692	0.00247831	1	1	3	EMLSAP00000002454	EMLSAP00000002454 [621-627]		0	919.431	High	High	0.001193	0.01985	1.97	R.AFEFSYR.G	[621-627]
	FALSE	High	[K].SKIPSPVTK.[S]		FALSE	0.0370695	0.00247831	1	1	3	EMLSAP00000002454	EMLSAP00000002454 [348-356]		1	956.578	High	High	0.001193	0.01994	2.48	K.SKIPSPVTK.S	[348-356]
	FALSE	High	[K].GFTGSFLWK.[N]		FALSE	0.0304003	0.00247831	1	1	1	EMLSAP00000002454	EMLSAP00000002454 [566-574]		0	1042.54	High	High	0.001193	0.01599	2.66	K.GFTGSFLWK.N	[566-574]
	FALSE	High	[K].CTGSMTVGTSPELDMALYTICALSRPNVDCK.[M]	3xCarbamidomethyl [C1; C21; C30]	FALSE	0.129819	0.00346295	1	1	1	EMLSAP00000002454	EMLSAP00000002454 [579-609]		0	3447.57	High	High	0.001683	0.08084	0.86	K.CTGSMTVGTSPELDMALYTICALSRPNVDCK.M	[579-609]
	FALSE	High	[K].GNVEYLGK.[R]		FALSE	0.170529	0.00446882	1	1	1	EMLSAP00000002454	EMLSAP00000002454 [547-554]		0	879.457	High	High	0.002693	0.11	2.35	K.GNVEYLGK.R	[547-554]
FALSE	High	Master Protein	EMLSAP00000004650	L-amino-acid oxidase	0	FALSE	2.377	4	1	1	1	464	53	8.68	2.05	1	High	1
	Checked	Confidence	Annotated Sequence	Modifications	Contaminant	Qvality PEP	Qvality q-value	# Protein Groups	# Proteins	# PSMs	Master Protein Accessions	Positions in Master Proteins	Modifications in Master Proteins	# Missed Cleavages	Theo. MH+ [Da]	Found in Sample: [S1] F1: Sample	Confidence (by Search Engine): Sequest HT	Percolator q-Value (by Search Engine): Sequest HT	Percolator PEP (by Search Engine): Sequest HT	XCorr (by Search Engine): Sequest HT	Sequence in Protein	Positions in Proteins
	FALSE	High	[R].IIFAGDTYENLHGWVDSSLK.[S]		FALSE	0.0090612	0.0017218	1	1	1	EMLSAP00000004650	EMLSAP00000004650 [394-413]		0	2265.12	High	High	0.0008576	0.0042	2.05	R.IIFAGDTYENLHGWVDSSLK.S	[394-413]
FALSE	High	Master Protein	EMLSAP00000005499	Lysosomal alpha-mannosidase	0.008	FALSE	1.138	1	1	1	1	827	94.3	7.44	1.63	1	High	1
	Checked	Confidence	Annotated Sequence	Modifications	Contaminant	Qvality PEP	Qvality q-value	# Protein Groups	# Proteins	# PSMs	Master Protein Accessions	Positions in Master Proteins	Modifications in Master Proteins	# Missed Cleavages	Theo. MH+ [Da]	Found in Sample: [S1] F1: Sample	Confidence (by Search Engine): Sequest HT	Percolator q-Value (by Search Engine): Sequest HT	Percolator PEP (by Search Engine): Sequest HT	XCorr (by Search Engine): Sequest HT	Sequence in Protein	Positions in Proteins
	FALSE	High	[K].TPEGIFR.[F]		FALSE	0.11835	0.00346295	1	1	1	EMLSAP00000005499	EMLSAP00000005499 [561-567]		0	819.436	High	High	0.001683	0.07279	1.63	K.TPEGIFR.F	[561-567]
FALSE	High	Master Protein	generic	EMLSAP00000010070 Tenascin-X	0	FALSE	30.445	26	10	15	10	612	67.6	5.76	28.12	10	High	1
	Checked	Confidence	Annotated Sequence	Modifications	Contaminant	Qvality PEP	Qvality q-value	# Protein Groups	# Proteins	# PSMs	Master Protein Accessions	Positions in Master Proteins	Modifications in Master Proteins	# Missed Cleavages	Theo. MH+ [Da]	Found in Sample: [S1] F1: Sample	Confidence (by Search Engine): Sequest HT	Percolator q-Value (by Search Engine): Sequest HT	Percolator PEP (by Search Engine): Sequest HT	XCorr (by Search Engine): Sequest HT	Sequence in Protein	Positions in Proteins
	FALSE	High	[K].KPGCVNGECNGIPFGCVCNDGWDGDLCDIPICSEGCNPK.[L]	7xCarbamidomethyl [C4; C9; C16; C18; C27; C32; C36]	FALSE	0.00321366	0.0017218	1	1	1	generic	generic [375-413]		0	4427.8	High	High	0.0008576	0.001343	2.01	K.KPGCVNGECNGIPFGCVCNDGWDGDLCDIPICSEGCNPK.L	[375-413]
	FALSE	High	[K].KPCSPDYCQK.[K]	2xCarbamidomethyl [C3; C8]	FALSE	0.00841778	0.0017218	1	1	2	generic	generic [543-552]		0	1282.56	High	High	0.0008576	0.003877	3.11	K.KPCSPDYCQK.K	[543-552]
	FALSE	High	[K].LGCVNGECKDQPFECVCK.[D]	4xCarbamidomethyl [C3; C8; C15; C17]	FALSE	4.02706e-05	0.0017218	1	1	1	generic	generic [150-167]		1	2199.93	High	High	0.0008576	1.087e-05	5.01	K.LGCVNGECKDQPFECVCK.D	[150-167]
	FALSE	High	[R].QGCHPMFGSCDEPGECK.[C]	3xCarbamidomethyl [C3; C10; C16]; 1xOxidation [M6]	FALSE	0.000568745	0.0017218	1	1	1	generic	generic [279-295]		0	2011.74	High	High	0.0008576	0.0002	3.22	R.QGCHPMFGSCDEPGECK.C	[279-295]
	FALSE	High	[K].CNIGWTGPK.[C]	1xCarbamidomethyl [C1]	FALSE	0.0113931	0.0017218	1	1	2	generic	generic [296-304]		0	1032.49	High	High	0.0008576	0.005418	2.95	K.CNIGWTGPK.C	[296-304]
	FALSE	High	[K].FGFCDKPGECK.[C]	2xCarbamidomethyl [C4; C10]	FALSE	0.000957879	0.0017218	1	1	1	generic	generic [91-101]		0	1344.57	High	High	0.0008576	0.0003552	3.51	K.FGFCDKPGECK.C	[91-101]
	FALSE	High	[K].ECSVVCDLANSECEMGMCVCK.[E]	5xCarbamidomethyl [C2; C6; C13; C18; C20]	FALSE	0.000356192	0.0017218	1	1	1	generic	generic [115-135]		0	2537.96	High	High	0.0008576	0.0001196	2.88	K.ECSVVCDLANSECEMGMCVCK.E	[115-135]
	FALSE	High	[K].YCPGASLEK.[K]	1xCarbamidomethyl [C2]	FALSE	0.023161	0.00247831	1	1	1	generic	generic [534-542]		0	1024.48	High	High	0.001193	0.01184	1.66	K.YCPGASLEK.K	[534-542]
	FALSE	High	[R].EGWKGDLCNIPICLK.[E]	2xCarbamidomethyl [C8; C13]	FALSE	0.0325678	0.00247831	1	1	3	generic	generic [71-85]		1	1802.89	High	High	0.001193	0.01727	1.87	R.EGWKGDLCNIPICLK.E	[71-85]
	FALSE	High	[K].DRPFECVCK.[E]	2xCarbamidomethyl [C6; C8]	FALSE	0.0775119	0.00247831	1	1	2	generic	generic [256-264]		0	1210.53	High	High	0.001193	0.0452	2.14	K.DRPFECVCK.E	[256-264]
FALSE	High	Master Protein	EMLSAP00000012191	Protein disulfide-isomerase 2	0	FALSE	12.654	13	6	7	6	486	54.2	4.89	11.44	6	High	1
	Checked	Confidence	Annotated Sequence	Modifications	Contaminant	Qvality PEP	Qvality q-value	# Protein Groups	# Proteins	# PSMs	Master Protein Accessions	Positions in Master Proteins	Modifications in Master Proteins	# Missed Cleavages	Theo. MH+ [Da]	Found in Sample: [S1] F1: Sample	Confidence (by Search Engine): Sequest HT	Percolator q-Value (by Search Engine): Sequest HT	Percolator PEP (by Search Engine): Sequest HT	XCorr (by Search Engine): Sequest HT	Sequence in Protein	Positions in Proteins
	FALSE	High	[K].VAVLGLFK.[D]		FALSE	0.0117237	0.0017218	1	1	1	EMLSAP00000012191	EMLSAP00000012191 [152-159]		0	846.545	High	High	0.0008576	0.005598	2.66	K.VAVLGLFK.D	[152-159]
	FALSE	High	[K].AAGALADKESSIMLGK.[V]	1xOxidation [M13]	FALSE	0.0151013	0.0017218	1	1	1	EMLSAP00000012191	EMLSAP00000012191 [68-83]		1	1577.82	High	High	0.0008576	0.007388	2.33	K.AAGALADKESSIMLGK.V	[68-83]
	FALSE	High	[K].FRPDNLEITESNIR.[A]		FALSE	0.00124563	0.0017218	1	1	1	EMLSAP00000012191	EMLSAP00000012191 [325-338]		0	1703.87	High	High	0.0008576	0.000473	4.22	K.FRPDNLEITESNIR.A	[325-338]
	FALSE	High	[K].AAGALADKESSIMLGK.[V]		FALSE	0.0305237	0.00247831	1	1	1	EMLSAP00000012191	EMLSAP00000012191 [68-83]		1	1561.83	High	High	0.001193	0.01604	1.68	K.AAGALADKESSIMLGK.V	[68-83]
	FALSE	High	[K].NFDSAIEK.[H]		FALSE	0.0970349	0.00247831	1	1	1	EMLSAP00000012191	EMLSAP00000012191 [35-42]		0	923.447	High	High	0.001193	0.05806	2.24	K.NFDSAIEK.H	[35-42]
	FALSE	High	[K].IFSGEIK.[N]		FALSE	0.144477	0.00346295	1	1	1	EMLSAP00000012191	EMLSAP00000012191 [246-252]		0	793.445	High	High	0.001683	0.09087	1.58	K.IFSGEIK.N	[246-252]
	FALSE	High	[K].SFFDGTLK.[Q]		FALSE	0.202819	0.00446882	1	1	1	EMLSAP00000012191	EMLSAP00000012191 [343-350]		0	914.462	High	High	0.003148	0.134	1.09	K.SFFDGTLK.Q	[343-350]
FALSE	High	Master Protein	EMLSAP00000003277	Hypothetical protein	0	FALSE	8.375	12	4	6	4	363	39.6	8.95	7.63	4	High	1
	Checked	Confidence	Annotated Sequence	Modifications	Contaminant	Qvality PEP	Qvality q-value	# Protein Groups	# Proteins	# PSMs	Master Protein Accessions	Positions in Master Proteins	Modifications in Master Proteins	# Missed Cleavages	Theo. MH+ [Da]	Found in Sample: [S1] F1: Sample	Confidence (by Search Engine): Sequest HT	Percolator q-Value (by Search Engine): Sequest HT	Percolator PEP (by Search Engine): Sequest HT	XCorr (by Search Engine): Sequest HT	Sequence in Protein	Positions in Proteins
	FALSE	High	[K].KALIVTLSK.[N]		FALSE	0.000498736	0.0017218	1	1	1	EMLSAP00000003277	EMLSAP00000003277 [108-116]		1	972.645	High	High	0.0008576	0.0001735	2.91	K.KALIVTLSK.N	[108-116]
	FALSE	High	[K].IGPDGTDDSVK.[L]		FALSE	0.00374022	0.0017218	1	1	3	EMLSAP00000003277	EMLSAP00000003277 [179-189]		0	1103.52	High	High	0.0008576	0.001585	2.41	K.IGPDGTDDSVK.L	[179-189]
	FALSE	High	[K].ALIVTLSK.[N]		FALSE	0.196258	0.00446882	1	1	1	EMLSAP00000003277	EMLSAP00000003277 [109-116]		0	844.55	High	High	0.003148	0.1289	2.32	K.ALIVTLSK.N	[109-116]
	FALSE	High	[K].GSFSDDWSTGDTETWGSSYFGK.[C]		FALSE	0.183002	0.00446882	1	1	1	EMLSAP00000003277	EMLSAP00000003277 [77-98]		0	2416.98	High	High	0.002693	0.119	0.92	K.GSFSDDWSTGDTETWGSSYFGK.C	[77-98]
FALSE	High	Master Protein	EMLSAP00000006941	Valine--tRNA ligase	0	FALSE	4.461	3	2	2	2	1105	125	8.21	0	2	High	1
	Checked	Confidence	Annotated Sequence	Modifications	Contaminant	Qvality PEP	Qvality q-value	# Protein Groups	# Proteins	# PSMs	Master Protein Accessions	Positions in Master Proteins	Modifications in Master Proteins	# Missed Cleavages	Theo. MH+ [Da]	Found in Sample: [S1] F1: Sample	Confidence (by Search Engine): Sequest HT	Percolator q-Value (by Search Engine): Sequest HT	Percolator PEP (by Search Engine): Sequest HT	XCorr (by Search Engine): Sequest HT	Sequence in Protein	Positions in Proteins
	FALSE	High	[R].LVPIIADDFVEKDFGTGAVK.[I]		FALSE	0.00347409	0.0017218	1	1	1	EMLSAP00000006941	EMLSAP00000006941 [348-367]		1	2134.14	High	High	0.0008576	0.001467	1.9	R.LVPIIADDFVEKDFGTGAVK.I	[348-367]
	FALSE	High	[K].ILQSASGHAILNNVLK.[G]		FALSE	0.0432155	0.00247831	1	1	1	EMLSAP00000006941	EMLSAP00000006941 [771-786]		0	1677.96	High	High	0.001193	0.02358	1.33	K.ILQSASGHAILNNVLK.G	[771-786]
FALSE	High	Master Protein	EMLSAP00000010678	Tubulin alpha chain	0	FALSE	2.242	8	1	1	1	277	31.1	7.4	0	1	High	1
	Checked	Confidence	Annotated Sequence	Modifications	Contaminant	Qvality PEP	Qvality q-value	# Protein Groups	# Proteins	# PSMs	Master Protein Accessions	Positions in Master Proteins	Modifications in Master Proteins	# Missed Cleavages	Theo. MH+ [Da]	Found in Sample: [S1] F1: Sample	Confidence (by Search Engine): Sequest HT	Percolator q-Value (by Search Engine): Sequest HT	Percolator PEP (by Search Engine): Sequest HT	XCorr (by Search Engine): Sequest HT	Sequence in Protein	Positions in Proteins
	FALSE	High	[R].FDGALNVDLNEFQTNLVPYPR.[I]		FALSE	0.0120147	0.0017218	1	1	1	EMLSAP00000010678	EMLSAP00000010678 [159-179]		0	2422.2	High	High	0.0008576	0.005729	1.72	R.FDGALNVDLNEFQTNLVPYPR.I	[159-179]
FALSE	High	Master Protein	EMLSAP00000009267	Solute carrier family 12 member 2	0.005	FALSE	1.425	2	1	1	1	940	105.1	6.39	0	1	High	1
	Checked	Confidence	Annotated Sequence	Modifications	Contaminant	Qvality PEP	Qvality q-value	# Protein Groups	# Proteins	# PSMs	Master Protein Accessions	Positions in Master Proteins	Modifications in Master Proteins	# Missed Cleavages	Theo. MH+ [Da]	Found in Sample: [S1] F1: Sample	Confidence (by Search Engine): Sequest HT	Percolator q-Value (by Search Engine): Sequest HT	Percolator PEP (by Search Engine): Sequest HT	XCorr (by Search Engine): Sequest HT	Sequence in Protein	Positions in Proteins
	FALSE	High	[K].VLVFTGLPAHRPPLVDFANLITK.[K]		FALSE	0.0655909	0.00247831	1	1	1	EMLSAP00000009267	EMLSAP00000009267 [564-586]		0	2518.45	High	High	0.001193	0.03762	1.82	K.VLVFTGLPAHRPPLVDFANLITK.K	[564-586]
FALSE	High	Master Protein	EMLSAP00000006912	Eukaryotic initiation factor 4A-I	0.005	FALSE	1.738	4	1	1	1	413	47.3	5.78	0	1	High	1
	Checked	Confidence	Annotated Sequence	Modifications	Contaminant	Qvality PEP	Qvality q-value	# Protein Groups	# Proteins	# PSMs	Master Protein Accessions	Positions in Master Proteins	Modifications in Master Proteins	# Missed Cleavages	Theo. MH+ [Da]	Found in Sample: [S1] F1: Sample	Confidence (by Search Engine): Sequest HT	Percolator q-Value (by Search Engine): Sequest HT	Percolator PEP (by Search Engine): Sequest HT	XCorr (by Search Engine): Sequest HT	Sequence in Protein	Positions in Proteins
	FALSE	High	[R].GIYSFGFEKPSAIQQR.[A]		FALSE	0.034189	0.00247831	1	1	1	EMLSAP00000006912	EMLSAP00000006912 [54-69]		0	1827.94	High	High	0.001193	0.01826	1.63	R.GIYSFGFEKPSAIQQR.A	[54-69]
FALSE	High	Master Protein	EMLSAP00000006712	Kinesin heavy chain	0	FALSE	5.055	3	2	3	2	1146	130.6	6.33	4.56	2	High	1
	Checked	Confidence	Annotated Sequence	Modifications	Contaminant	Qvality PEP	Qvality q-value	# Protein Groups	# Proteins	# PSMs	Master Protein Accessions	Positions in Master Proteins	Modifications in Master Proteins	# Missed Cleavages	Theo. MH+ [Da]	Found in Sample: [S1] F1: Sample	Confidence (by Search Engine): Sequest HT	Percolator q-Value (by Search Engine): Sequest HT	Percolator PEP (by Search Engine): Sequest HT	XCorr (by Search Engine): Sequest HT	Sequence in Protein	Positions in Proteins
	FALSE	High	[K].SLSALGNVIAALADGNK.[S]		FALSE	0.0149786	0.0017218	1	1	1	EMLSAP00000006712	EMLSAP00000006712 [274-290]		0	1613.89	High	High	0.0008576	0.00732	2.49	K.SLSALGNVIAALADGNK.S	[274-290]
	FALSE	High	[R].TLEESLDVLQEEVSQLK.[A]		FALSE	0.00290047	0.0017218	1	1	2	EMLSAP00000006712	EMLSAP00000006712 [679-695]		0	1960.01	High	High	0.0008576	0.001203	2.07	R.TLEESLDVLQEEVSQLK.A	[679-695]
FALSE	Medium	Master Protein	EMLSAP00000005189	AMP deaminase 2	0.028	FALSE	0.712	1	1	1	1	1092	124.9	5.35	0	1	High	1
	Checked	Confidence	Annotated Sequence	Modifications	Contaminant	Qvality PEP	Qvality q-value	# Protein Groups	# Proteins	# PSMs	Master Protein Accessions	Positions in Master Proteins	Modifications in Master Proteins	# Missed Cleavages	Theo. MH+ [Da]	Found in Sample: [S1] F1: Sample	Confidence (by Search Engine): Sequest HT	Percolator q-Value (by Search Engine): Sequest HT	Percolator PEP (by Search Engine): Sequest HT	XCorr (by Search Engine): Sequest HT	Sequence in Protein	Positions in Proteins
	FALSE	High	[R].GISFDANKPGTLIR.[A]		FALSE	0.279886	0.00967614	1	1	1	EMLSAP00000005189	EMLSAP00000005189 [27-40]		0	1488.82	High	High	0.005514	0.194	0.84	R.GISFDANKPGTLIR.A	[27-40]
FALSE	High	Master Protein	EMLSAP00000002598	Transforming growth factor-beta-induced protein ig-h3	0	FALSE	46.207	19	13	14	13	808	91.3	5.57	40.26	13	High	1
	Checked	Confidence	Annotated Sequence	Modifications	Contaminant	Qvality PEP	Qvality q-value	# Protein Groups	# Proteins	# PSMs	Master Protein Accessions	Positions in Master Proteins	Modifications in Master Proteins	# Missed Cleavages	Theo. MH+ [Da]	Found in Sample: [S1] F1: Sample	Confidence (by Search Engine): Sequest HT	Percolator q-Value (by Search Engine): Sequest HT	Percolator PEP (by Search Engine): Sequest HT	XCorr (by Search Engine): Sequest HT	Sequence in Protein	Positions in Proteins
	FALSE	High	[K].INTYNGSGAFLLGVPAPDVATVQCAR.[I]	1xCarbamidomethyl [C24]	FALSE	0.0090612	0.0017218	1	1	1	EMLSAP00000002598	EMLSAP00000002598 [596-621]		0	2691.36	High	High	0.0008576	0.004216	2.67	K.INTYNGSGAFLLGVPAPDVATVQCAR.I	[596-621]
	FALSE	High	[K].LVEDVLEDASLDTFK.[K]		FALSE	0.000223989	0.0017218	1	1	1	EMLSAP00000002598	EMLSAP00000002598 [505-519]		0	1693.85	High	High	0.0008576	7.164e-05	2.7	K.LVEDVLEDASLDTFK.K	[505-519]
	FALSE	High	[K].LVEDVLEDASLDTFKK.[Y]		FALSE	5.2755e-07	0.0017218	1	1	1	EMLSAP00000002598	EMLSAP00000002598 [505-520]		1	1821.95	High	High	0.0008576	9.255e-08	5.73	K.LVEDVLEDASLDTFKK.Y	[505-520]
	FALSE	High	[K].STILELLGSDPQFEEFKK.[L]		FALSE	4.02524e-06	0.0017218	1	1	2	EMLSAP00000002598	EMLSAP00000002598 [363-380]		1	2081.08	High	High	0.0008576	8.631e-07	4.52	K.STILELLGSDPQFEEFKK.L	[363-380]
	FALSE	High	[R].SGSGCAIDILK.[N]	1xCarbamidomethyl [C5]	FALSE	0.000402872	0.0017218	1	1	1	EMLSAP00000002598	EMLSAP00000002598 [425-435]		0	1120.57	High	High	0.0008576	0.0001368	3.46	R.SGSGCAIDILK.N	[425-435]
	FALSE	High	[K].NHILPNVICSGVIEGK.[A]	1xCarbamidomethyl [C9]	FALSE	1.64558e-05	0.0017218	1	1	1	EMLSAP00000002598	EMLSAP00000002598 [436-451]		0	1749.93	High	High	0.0008576	4.068e-06	4.7	K.NHILPNVICSGVIEGK.A	[436-451]
	FALSE	High	[K].HILSDSYCCASIAPR.[N]	2xCarbamidomethyl [C8; C9]	FALSE	0.000273895	0.0017218	1	1	1	EMLSAP00000002598	EMLSAP00000002598 [713-727]		0	1749.8	High	High	0.0008576	8.936e-05	4.21	K.HILSDSYCCASIAPR.N	[713-727]
	FALSE	High	[K].STILELLGSDPQFEEFK.[K]		FALSE	0.0304003	0.00247831	1	1	1	EMLSAP00000002598	EMLSAP00000002598 [363-379]		0	1952.99	High	High	0.001193	0.01602	1	K.STILELLGSDPQFEEFK.K	[363-379]
	FALSE	High	[K].LGSDEFLK.[L]		FALSE	0.0250201	0.00247831	1	1	1	EMLSAP00000002598	EMLSAP00000002598 [219-226]		0	908.472	High	High	0.001193	0.01288	2.79	K.LGSDEFLK.L	[219-226]
	FALSE	High	[R].NIFIDTSGKR.[T]		FALSE	0.0219684	0.00247831	1	1	1	EMLSAP00000002598	EMLSAP00000002598 [728-737]		1	1150.62	High	High	0.001193	0.01117	2.69	R.NIFIDTSGKR.T	[728-737]
	FALSE	High	[K].VGEALDDIFEPQRR.[R]		FALSE	0.0324362	0.00247831	1	1	1	EMLSAP00000002598	EMLSAP00000002598 [57-70]		1	1644.83	High	High	0.001193	0.01721	2.57	K.VGEALDDIFEPQRR.R	[57-70]
	FALSE	High	[K].EVDMLEALDAR.[D]		FALSE	0.04741	0.00247831	1	1	1	EMLSAP00000002598	EMLSAP00000002598 [524-534]		0	1261.61	High	High	0.001193	0.02615	2.15	K.EVDMLEALDAR.D	[524-534]
	FALSE	High	[R].ALEILSR.[D]		FALSE	0.11835	0.00346295	1	1	1	EMLSAP00000002598	EMLSAP00000002598 [546-552]		0	801.483	High	High	0.001683	0.0726	2.06	R.ALEILSR.D	[546-552]
FALSE	Medium	Master Protein	EMLSAP00000005745	Beta-1,4-N-acetylgalactosaminyltransferase bre-4	0.027	FALSE	0.674	2	1	1	1	346	40.4	6.65	0	1	High	1
	Checked	Confidence	Annotated Sequence	Modifications	Contaminant	Qvality PEP	Qvality q-value	# Protein Groups	# Proteins	# PSMs	Master Protein Accessions	Positions in Master Proteins	Modifications in Master Proteins	# Missed Cleavages	Theo. MH+ [Da]	Found in Sample: [S1] F1: Sample	Confidence (by Search Engine): Sequest HT	Percolator q-Value (by Search Engine): Sequest HT	Percolator PEP (by Search Engine): Sequest HT	XCorr (by Search Engine): Sequest HT	Sequence in Protein	Positions in Proteins
	FALSE	High	[R].FYSNLR.[I]		FALSE	0.301551	0.00967614	1	1	1	EMLSAP00000005745	EMLSAP00000005745 [245-250]		0	799.41	High	High	0.005514	0.2116	0.64	R.FYSNLR.I	[245-250]
FALSE	High	Master Protein	EMLSAP00000000124	Phosphoenolpyruvate carboxykinase [GTP]	0	FALSE	2.422	5	2	2	2	641	71.1	8.24	0	2	High	1
	Checked	Confidence	Annotated Sequence	Modifications	Contaminant	Qvality PEP	Qvality q-value	# Protein Groups	# Proteins	# PSMs	Master Protein Accessions	Positions in Master Proteins	Modifications in Master Proteins	# Missed Cleavages	Theo. MH+ [Da]	Found in Sample: [S1] F1: Sample	Confidence (by Search Engine): Sequest HT	Percolator q-Value (by Search Engine): Sequest HT	Percolator PEP (by Search Engine): Sequest HT	XCorr (by Search Engine): Sequest HT	Sequence in Protein	Positions in Proteins
	FALSE	High	[K].VQIQNGDWGNLPSNVSEWIK.[E]		FALSE	0.0326999	0.00247831	1	1	1	EMLSAP00000000124	EMLSAP00000000124 [66-85]		0	2284.14	High	High	0.001193	0.01735	1.76	K.VQIQNGDWGNLPSNVSEWIK.E	[66-85]
	FALSE	High	[K].QGWFAEHMLITGIK.[I]		FALSE	0.309725	0.00967614	1	1	1	EMLSAP00000000124	EMLSAP00000000124 [311-324]		0	1630.84	High	High	0.005514	0.2183	0.88	K.QGWFAEHMLITGIK.I	[311-324]
FALSE	High	Master Protein	EMLSAP00000007092	Pyruvate carboxylase 1	0.005	FALSE	1.494	2	1	1	1	978	108.7	6.32	0	1	High	1
	Checked	Confidence	Annotated Sequence	Modifications	Contaminant	Qvality PEP	Qvality q-value	# Protein Groups	# Proteins	# PSMs	Master Protein Accessions	Positions in Master Proteins	Modifications in Master Proteins	# Missed Cleavages	Theo. MH+ [Da]	Found in Sample: [S1] F1: Sample	Confidence (by Search Engine): Sequest HT	Percolator q-Value (by Search Engine): Sequest HT	Percolator PEP (by Search Engine): Sequest HT	XCorr (by Search Engine): Sequest HT	Sequence in Protein	Positions in Proteins
	FALSE	High	[R].LDSASAFAGAIISPYYDSLLVK.[V]		FALSE	0.0570269	0.00247831	1	1	1	EMLSAP00000007092	EMLSAP00000007092 [205-226]		0	2301.2	High	High	0.001193	0.03209	0.68	R.LDSASAFAGAIISPYYDSLLVK.V	[205-226]
FALSE	High	Master Protein	EMLSAP00000001876	Protein transport protein Sec61 subunit alpha >gi|48428634|sp|Q8AY36.3|SC61A_PAGBO RecName: Full=Protein transport protein Sec61 subunit alpha	0	FALSE	3.517	4	1	1	1	472	52	8.07	3.11	1	High	1
	Checked	Confidence	Annotated Sequence	Modifications	Contaminant	Qvality PEP	Qvality q-value	# Protein Groups	# Proteins	# PSMs	Master Protein Accessions	Positions in Master Proteins	Modifications in Master Proteins	# Missed Cleavages	Theo. MH+ [Da]	Found in Sample: [S1] F1: Sample	Confidence (by Search Engine): Sequest HT	Percolator q-Value (by Search Engine): Sequest HT	Percolator PEP (by Search Engine): Sequest HT	XCorr (by Search Engine): Sequest HT	Sequence in Protein	Positions in Proteins
	FALSE	High	[K].FLEFVKPFCSILPEIQKPER.[K]	1xCarbamidomethyl [C9]	FALSE	0.000833113	0.0017218	1	1	1	EMLSAP00000001876	EMLSAP00000001876 [5-24]		0	2477.33	High	High	0.0008576	0.0003044	3.11	K.FLEFVKPFCSILPEIQKPER.K	[5-24]
FALSE	High	Master Protein	EMLSAP00000004852	N-alpha-acetyltransferase 16, NatA auxiliary subunit	0	FALSE	5.714	6	3	3	3	870	101.8	8.48	0	3	High	1
	Checked	Confidence	Annotated Sequence	Modifications	Contaminant	Qvality PEP	Qvality q-value	# Protein Groups	# Proteins	# PSMs	Master Protein Accessions	Positions in Master Proteins	Modifications in Master Proteins	# Missed Cleavages	Theo. MH+ [Da]	Found in Sample: [S1] F1: Sample	Confidence (by Search Engine): Sequest HT	Percolator q-Value (by Search Engine): Sequest HT	Percolator PEP (by Search Engine): Sequest HT	XCorr (by Search Engine): Sequest HT	Sequence in Protein	Positions in Proteins
	FALSE	High	[K].IIEETVTTYLENLLEYSSFEK.[K]		FALSE	0.010078	0.0017218	1	1	1	EMLSAP00000004852	EMLSAP00000004852 [349-369]		0	2521.26	High	High	0.0008576	0.00473	1.41	K.IIEETVTTYLENLLEYSSFEK.K	[349-369]
	FALSE	High	[R].AIEHTPTLIELLLLK.[G]		FALSE	0.0440953	0.00247831	1	1	1	EMLSAP00000004852	EMLSAP00000004852 [406-420]		0	1704.03	High	High	0.001193	0.0242	1.79	R.AIEHTPTLIELLLLK.G	[406-420]
	FALSE	High	[K].IITQLHIDGTNIER.[C]		FALSE	0.0319149	0.00247831	1	1	1	EMLSAP00000004852	EMLSAP00000004852 [798-811]		0	1622.89	High	High	0.001193	0.01686	1.65	K.IITQLHIDGTNIER.C	[798-811]
FALSE	High	Master Protein	generic	EMLSAP00000008518 Hemicentin-1	0	FALSE	41.846	25	9	15	9	586	64.7	7.53	53.19	9	High	1
	Checked	Confidence	Annotated Sequence	Modifications	Contaminant	Qvality PEP	Qvality q-value	# Protein Groups	# Proteins	# PSMs	Master Protein Accessions	Positions in Master Proteins	Modifications in Master Proteins	# Missed Cleavages	Theo. MH+ [Da]	Found in Sample: [S1] F1: Sample	Confidence (by Search Engine): Sequest HT	Percolator q-Value (by Search Engine): Sequest HT	Percolator PEP (by Search Engine): Sequest HT	XCorr (by Search Engine): Sequest HT	Sequence in Protein	Positions in Proteins
	FALSE	High	[R].LLPSYTFACHSENLK.[G]	1xCarbamidomethyl [C9]	FALSE	7.27316e-05	0.0017218	1	1	1	generic	generic [8-22]		0	1779.87	High	High	0.0008576	2.084e-05	4.42	R.LLPSYTFACHSENLK.G	[8-22]
	FALSE	High	[R].LCNNPIPSEMGKPCSGLGYESR.[I]	2xCarbamidomethyl [C2; C14]	FALSE	8.18525e-07	0.0017218	1	1	1	generic	generic [391-412]		0	2466.12	High	High	0.0008576	1.501e-07	3.62	R.LCNNPIPSEMGKPCSGLGYESR.I	[391-412]
	FALSE	High	[R].LCNNPIPSEMGKPCSGLGYESR.[I]	2xCarbamidomethyl [C2; C14]; 1xOxidation [M10]	FALSE	2.99655e-05	0.0017218	1	1	1	generic	generic [391-412]		0	2482.12	High	High	0.0008576	7.843e-06	3.88	R.LCNNPIPSEMGKPCSGLGYESR.I	[391-412]
	FALSE	High	[R].TRECLHPDGGIIPCK.[G]	2xCarbamidomethyl [C4; C14]	FALSE	0.00683158	0.0017218	1	1	1	generic	generic [447-461]		1	1752.85	High	High	0.0008576	0.003078	2.83	R.TRECLHPDGGIIPCK.G	[447-461]
	FALSE	High	[K].ECICSLGWAGVNCDLQDHGCVHGTFSSK.[H]	4xCarbamidomethyl [C2; C4; C13; C20]	FALSE	2.73403e-08	0.0017218	1	1	2	generic	generic [83-110]		0	3194.35	High	High	0.0008576	3.571e-09	6.45	K.ECICSLGWAGVNCDLQDHGCVHGTFSSK.H	[83-110]
	FALSE	High	[K].YCFGLNYESNTCNLFDCNSTVK.[W]	3xCarbamidomethyl [C2; C12; C17]	FALSE	2.29474e-05	0.0017218	1	1	4	generic	generic [288-309]		0	2706.13	High	High	0.0008576	5.847e-06	3.45	K.YCFGLNYESNTCNLFDCNSTVK.W	[288-309]
	FALSE	High	[K].HHCTCDPGWLGR.[N]	2xCarbamidomethyl [C3; C5]	FALSE	0.000519635	0.0017218	1	1	2	generic	generic [111-122]		0	1495.63	High	High	0.0008576	0.0001812	4.8	K.HHCTCDPGWLGR.N	[111-122]
	FALSE	High	[K].STPGECFCDPGWDGR.[N]	2xCarbamidomethyl [C6; C8]	FALSE	0.0320444	0.00247831	1	1	1	generic	generic [140-154]		0	1740.67	High	High	0.001193	0.01699	2.18	K.STPGECFCDPGWDGR.N	[140-154]
	FALSE	High	[K].DCHLAYCK.[I]	2xCarbamidomethyl [C2; C7]	FALSE	0.0464656	0.00247831	1	1	1	generic	generic [184-191]		0	1066.44	High	High	0.001193	0.02558	3.44	K.DCHLAYCK.I	[184-191]
	FALSE	High	[R].NCDIPICEK.[G]	2xCarbamidomethyl [C2; C7]	FALSE	0.0225111	0.00247831	1	1	1	generic	generic [155-163]		0	1148.51	High	High	0.001193	0.01147	2.75	R.NCDIPICEK.G	[155-163]
FALSE	High	Master Protein	EMLSAP00000009475	UDP-glucose:glycoprotein glucosyltransferase 1	0	FALSE	5.04	1	1	1	1	1535	174.2	5.71	3.03	1	High	1
	Checked	Confidence	Annotated Sequence	Modifications	Contaminant	Qvality PEP	Qvality q-value	# Protein Groups	# Proteins	# PSMs	Master Protein Accessions	Positions in Master Proteins	Modifications in Master Proteins	# Missed Cleavages	Theo. MH+ [Da]	Found in Sample: [S1] F1: Sample	Confidence (by Search Engine): Sequest HT	Percolator q-Value (by Search Engine): Sequest HT	Percolator PEP (by Search Engine): Sequest HT	XCorr (by Search Engine): Sequest HT	Sequence in Protein	Positions in Proteins
	FALSE	High	[K].DQLSVLTDIAQNFPSHAR.[S]		FALSE	3.43128e-05	0.0017218	1	1	1	EMLSAP00000009475	EMLSAP00000009475 [324-341]		0	2012.02	High	High	0.0008576	9.127e-06	3.03	K.DQLSVLTDIAQNFPSHAR.S	[324-341]
FALSE	High	Master Protein	EMLSAP00000010696	Serine proteinase stubble	0.005	FALSE	1.995	4	2	2	2	631	66.8	4.77	1.68	2	High	1
	Checked	Confidence	Annotated Sequence	Modifications	Contaminant	Qvality PEP	Qvality q-value	# Protein Groups	# Proteins	# PSMs	Master Protein Accessions	Positions in Master Proteins	Modifications in Master Proteins	# Missed Cleavages	Theo. MH+ [Da]	Found in Sample: [S1] F1: Sample	Confidence (by Search Engine): Sequest HT	Percolator q-Value (by Search Engine): Sequest HT	Percolator PEP (by Search Engine): Sequest HT	XCorr (by Search Engine): Sequest HT	Sequence in Protein	Positions in Proteins
	FALSE	High	[R].NIGGIGVR.[I]		FALSE	0.155844	0.00346295	1	1	1	EMLSAP00000010696	EMLSAP00000010696 [176-183]		0	785.463	High	High	0.002201	0.09938	1.68	R.NIGGIGVR.I	[176-183]
	FALSE	High	[K].GSTQFGEWPHMCAVLESK.[S]	1xCarbamidomethyl [C12]	FALSE	0.159406	0.00346295	1	1	1	EMLSAP00000010696	EMLSAP00000010696 [191-208]		0	2063.93	High	High	0.002201	0.1018	1.19	K.GSTQFGEWPHMCAVLESK.S	[191-208]
FALSE	High	Master Protein	EMLSAP00000003792	60 kDa heat shock protein, mitochondrial	0.005	FALSE	1.435	3	1	1	1	577	61.2	5.12	0	1	High	1
	Checked	Confidence	Annotated Sequence	Modifications	Contaminant	Qvality PEP	Qvality q-value	# Protein Groups	# Proteins	# PSMs	Master Protein Accessions	Positions in Master Proteins	Modifications in Master Proteins	# Missed Cleavages	Theo. MH+ [Da]	Found in Sample: [S1] F1: Sample	Confidence (by Search Engine): Sequest HT	Percolator q-Value (by Search Engine): Sequest HT	Percolator PEP (by Search Engine): Sequest HT	XCorr (by Search Engine): Sequest HT	Sequence in Protein	Positions in Proteins
	FALSE	High	[K].VGEITITKDDTLLLK.[G]		FALSE	0.0642954	0.00247831	1	1	1	EMLSAP00000003792	EMLSAP00000003792 [345-359]		1	1658.96	High	High	0.001193	0.03671	0.66	K.VGEITITKDDTLLLK.G	[345-359]
FALSE	Medium	Master Protein	EMLSAP00000011745	Isoleucine--tRNA ligase, cytoplasmic	0.021	FALSE	0.762	1	1	1	1	1245	142.2	7.28	0	1	High	1
	Checked	Confidence	Annotated Sequence	Modifications	Contaminant	Qvality PEP	Qvality q-value	# Protein Groups	# Proteins	# PSMs	Master Protein Accessions	Positions in Master Proteins	Modifications in Master Proteins	# Missed Cleavages	Theo. MH+ [Da]	Found in Sample: [S1] F1: Sample	Confidence (by Search Engine): Sequest HT	Percolator q-Value (by Search Engine): Sequest HT	Percolator PEP (by Search Engine): Sequest HT	XCorr (by Search Engine): Sequest HT	Sequence in Protein	Positions in Proteins
	FALSE	High	[R].LQSVIDVGR.[I]		FALSE	0.253154	0.00767156	1	1	1	EMLSAP00000011745	EMLSAP00000011745 [827-835]		0	986.563	High	High	0.004594	0.1731	0.81	R.LQSVIDVGR.I	[827-835]
FALSE	High	Master Protein	EMLSAP00000004926	Fructose-1,6-bisphosphatase 1	0.005	FALSE	1.544	6	1	1	1	344	37.4	6.42	0	1	High	1
	Checked	Confidence	Annotated Sequence	Modifications	Contaminant	Qvality PEP	Qvality q-value	# Protein Groups	# Proteins	# PSMs	Master Protein Accessions	Positions in Master Proteins	Modifications in Master Proteins	# Missed Cleavages	Theo. MH+ [Da]	Found in Sample: [S1] F1: Sample	Confidence (by Search Engine): Sequest HT	Percolator q-Value (by Search Engine): Sequest HT	Percolator PEP (by Search Engine): Sequest HT	XCorr (by Search Engine): Sequest HT	Sequence in Protein	Positions in Proteins
	FALSE	High	[K].FKGSTGDLTQLLTSIQSAVK.[A]		FALSE	0.0513793	0.00247831	1	1	1	EMLSAP00000004926	EMLSAP00000004926 [32-51]		1	2094.14	High	High	0.001193	0.02859	1.33	K.FKGSTGDLTQLLTSIQSAVK.A	[32-51]
FALSE	High	Master Protein	EMLSAP00000006538	Hypoxia up-regulated protein 1	0	FALSE	14.221	11	7	8	7	1009	114.6	5.12	7.93	7	High	1
	Checked	Confidence	Annotated Sequence	Modifications	Contaminant	Qvality PEP	Qvality q-value	# Protein Groups	# Proteins	# PSMs	Master Protein Accessions	Positions in Master Proteins	Modifications in Master Proteins	# Missed Cleavages	Theo. MH+ [Da]	Found in Sample: [S1] F1: Sample	Confidence (by Search Engine): Sequest HT	Percolator q-Value (by Search Engine): Sequest HT	Percolator PEP (by Search Engine): Sequest HT	XCorr (by Search Engine): Sequest HT	Sequence in Protein	Positions in Proteins
	FALSE	High	[K].LTELHELTSSLFAR.[V]		FALSE	0.000241166	0.0017218	1	1	2	EMLSAP00000006538	EMLSAP00000006538 [755-768]		0	1616.86	High	High	0.0008576	7.788e-05	3.03	K.LTELHELTSSLFAR.V	[755-768]
	FALSE	High	[K].LYAQVENVMEDIDLKVPISR.[E]		FALSE	0.000969746	0.0017218	1	1	1	EMLSAP00000006538	EMLSAP00000006538 [318-337]		1	2332.22	High	High	0.0008576	0.0003603	2.86	K.LYAQVENVMEDIDLKVPISR.E	[318-337]
	FALSE	High	[K].TATTVSFR.[D]		FALSE	0.0326999	0.00247831	1	1	1	EMLSAP00000006538	EMLSAP00000006538 [59-66]		0	882.468	High	High	0.001193	0.01735	2.03	K.TATTVSFR.D	[59-66]
	FALSE	High	[R].EEFYELIPDFFYR.[S]		FALSE	0.0845577	0.00247831	1	1	1	EMLSAP00000006538	EMLSAP00000006538 [338-350]		0	1767.83	High	High	0.001193	0.04979	1.57	R.EEFYELIPDFFYR.S	[338-350]
	FALSE	High	[K].EKFPYYDLEEDPSTGGVR.[F]		FALSE	0.0547866	0.00247831	1	1	1	EMLSAP00000006538	EMLSAP00000006538 [109-126]		1	2101.97	High	High	0.001193	0.03072	1.41	K.EKFPYYDLEEDPSTGGVR.F	[109-126]
	FALSE	High	[K].LSEVSDWIDEEVGPYTETK.[L]		FALSE	0.0696305	0.00247831	1	1	1	EMLSAP00000006538	EMLSAP00000006538 [731-749]		0	2197.02	High	High	0.001193	0.04013	1.36	K.LSEVSDWIDEEVGPYTETK.L	[731-749]
	FALSE	High	[K].IKDAVYTVPVFFNEAER.[R]		FALSE	0.288604	0.00967614	1	1	1	EMLSAP00000006538	EMLSAP00000006538 [160-176]		1	1998.03	High	High	0.005514	0.2014	1.04	K.IKDAVYTVPVFFNEAER.R	[160-176]
FALSE	High	Master Protein	EMLSAP00000004019	40S ribosomal protein S14 >gi|74917201|sp|Q6XI08.1|RS14A_DROYA RecName: Full=40S ribosomal protein S14a	0.005	FALSE	1.471	18	1	1	1	152	16.5	10.32	0	1	High	1
	Checked	Confidence	Annotated Sequence	Modifications	Contaminant	Qvality PEP	Qvality q-value	# Protein Groups	# Proteins	# PSMs	Master Protein Accessions	Positions in Master Proteins	Modifications in Master Proteins	# Missed Cleavages	Theo. MH+ [Da]	Found in Sample: [S1] F1: Sample	Confidence (by Search Engine): Sequest HT	Percolator q-Value (by Search Engine): Sequest HT	Percolator PEP (by Search Engine): Sequest HT	XCorr (by Search Engine): Sequest HT	Sequence in Protein	Positions in Proteins
	FALSE	High	[R].EGQDVFGVAHIFASFNDTFVHVTDLCGR.[E]	1xCarbamidomethyl [C26]	FALSE	0.0595943	0.00247831	1	2	1	EMLSAP00000004019	EMLSAP00000004019 [24-51]		0	3138.47	High	High	0.001193	0.03378	1.13	R.EGQDVFGVAHIFASFNDTFVHVTDLCGR.E	[24-51]
FALSE	High	Master Protein	EMLSAP00000012974	60S ribosomal protein L35a	0.005	FALSE	1.25	6	1	1	1	112	12.8	11.33	0	1	High	1
	Checked	Confidence	Annotated Sequence	Modifications	Contaminant	Qvality PEP	Qvality q-value	# Protein Groups	# Proteins	# PSMs	Master Protein Accessions	Positions in Master Proteins	Modifications in Master Proteins	# Missed Cleavages	Theo. MH+ [Da]	Found in Sample: [S1] F1: Sample	Confidence (by Search Engine): Sequest HT	Percolator q-Value (by Search Engine): Sequest HT	Percolator PEP (by Search Engine): Sequest HT	XCorr (by Search Engine): Sequest HT	Sequence in Protein	Positions in Proteins
	FALSE	High	[R].ENTALLR.[V]		FALSE	0.0940382	0.00247831	1	1	1	EMLSAP00000012974	EMLSAP00000012974 [26-32]		0	816.457	High	High	0.001193	0.05627	1.36	R.ENTALLR.V	[26-32]
FALSE	High	Master Protein	EMLSAP00000001630	Moesin/ezrin/radixin homolog 1	0	FALSE	3.041	5	2	2	2	688	81.5	6.34	0	2	High	1
	Checked	Confidence	Annotated Sequence	Modifications	Contaminant	Qvality PEP	Qvality q-value	# Protein Groups	# Proteins	# PSMs	Master Protein Accessions	Positions in Master Proteins	Modifications in Master Proteins	# Missed Cleavages	Theo. MH+ [Da]	Found in Sample: [S1] F1: Sample	Confidence (by Search Engine): Sequest HT	Percolator q-Value (by Search Engine): Sequest HT	Percolator PEP (by Search Engine): Sequest HT	XCorr (by Search Engine): Sequest HT	Sequence in Protein	Positions in Proteins
	FALSE	High	[R].DLHVPSDPIDDPVSDR.[L]		FALSE	0.0637841	0.00247831	1	1	1	EMLSAP00000001630	EMLSAP00000001630 [482-497]		0	1776.84	High	High	0.001193	0.03634	1.26	R.DLHVPSDPIDDPVSDR.L	[482-497]
	FALSE	High	[K].FYPEDVAEELIQDITLR.[L]		FALSE	0.0455395	0.00247831	1	1	1	EMLSAP00000001630	EMLSAP00000001630 [84-100]		0	2051.03	High	High	0.001193	0.02505	1.07	K.FYPEDVAEELIQDITLR.L	[84-100]
FALSE	High	Master Protein	EMLSAP00000001544	Fasciculation and elongation protein zeta-2 [Lepeophtheirus salmonis]	0	FALSE	39.097	16	13	20	13	747	85.8	5.08	44.22	13	High	1
	Checked	Confidence	Annotated Sequence	Modifications	Contaminant	Qvality PEP	Qvality q-value	# Protein Groups	# Proteins	# PSMs	Master Protein Accessions	Positions in Master Proteins	Modifications in Master Proteins	# Missed Cleavages	Theo. MH+ [Da]	Found in Sample: [S1] F1: Sample	Confidence (by Search Engine): Sequest HT	Percolator q-Value (by Search Engine): Sequest HT	Percolator PEP (by Search Engine): Sequest HT	XCorr (by Search Engine): Sequest HT	Sequence in Protein	Positions in Proteins
	FALSE	High	[K].LGQSYATLFHFEDSLCPEK.[L]	1xCarbamidomethyl [C16]	FALSE	4.4057e-06	0.0017218	1	1	2	EMLSAP00000001544	EMLSAP00000001544 [705-723]		0	2242.05	High	High	0.0008576	9.528e-07	4.11	K.LGQSYATLFHFEDSLCPEK.L	[705-723]
	FALSE	High	[K].IQEIGKEVMTGLSR.[M]		FALSE	0.00021498	0.0017218	1	1	1	EMLSAP00000001544	EMLSAP00000001544 [613-626]		1	1560.84	High	High	0.0008576	6.851e-05	3.05	K.IQEIGKEVMTGLSR.M	[613-626]
	FALSE	High	[R].MTAWIYK.[N]		FALSE	0.0167907	0.0017218	1	1	2	EMLSAP00000001544	EMLSAP00000001544 [627-633]		0	912.465	High	High	0.0008576	0.008322	1.69	R.MTAWIYK.N	[627-633]
	FALSE	High	[K].WLESLEHKYNEFMEIK.[I]		FALSE	0.00653065	0.0017218	1	1	2	EMLSAP00000001544	EMLSAP00000001544 [351-366]		1	2096.02	High	High	0.0008576	0.002937	2.41	K.WLESLEHKYNEFMEIK.I	[351-366]
	FALSE	High	[R].KIFCIEISTNK.[N]	1xCarbamidomethyl [C4]	FALSE	0.0133064	0.0017218	1	1	1	EMLSAP00000001544	EMLSAP00000001544 [376-386]		1	1352.72	High	High	0.0008576	0.006426	3.43	R.KIFCIEISTNK.N	[376-386]
	FALSE	High	[R].KIQEIGKEVMTGLSR.[M]		FALSE	0.0152873	0.0017218	1	1	1	EMLSAP00000001544	EMLSAP00000001544 [612-626]		2	1688.94	High	High	0.0008576	0.007497	2.19	R.KIQEIGKEVMTGLSR.M	[612-626]
	FALSE	High	[K].FQWHIIPNANPDGYHFTR.[T]		FALSE	1.05145e-06	0.0017218	1	1	2	EMLSAP00000001544	EMLSAP00000001544 [427-444]		0	2213.07	High	High	0.0008576	1.976e-07	5.33	K.FQWHIIPNANPDGYHFTR.T	[427-444]
	FALSE	High	[K].YPLSEPETK.[A]		FALSE	0.0645525	0.00247831	1	1	1	EMLSAP00000001544	EMLSAP00000001544 [492-500]		0	1063.53	High	High	0.001193	0.03697	2.39	K.YPLSEPETK.A	[492-500]
	FALSE	High	[R].NFPSGFGK.[G]		FALSE	0.0655909	0.00247831	1	1	2	EMLSAP00000001544	EMLSAP00000001544 [471-478]		0	853.42	High	High	0.001193	0.03755	1.66	R.NFPSGFGK.G	[471-478]
	FALSE	High	[R].KIQEIGK.[E]		FALSE	0.0886536	0.00247831	1	1	1	EMLSAP00000001544	EMLSAP00000001544 [612-618]		1	815.499	High	High	0.001193	0.05252	3.02	R.KIQEIGK.E	[612-618]
	FALSE	High	[K].LTGSWFYYDNSWK.[N]		FALSE	0.097798	0.00247831	1	1	1	EMLSAP00000001544	EMLSAP00000001544 [724-736]		0	1666.75	High	High	0.001193	0.05863	1.52	K.LTGSWFYYDNSWK.N	[724-736]
	FALSE	High	[R].MTAWIYK.[N]	1xOxidation [M1]	FALSE	0.0415074	0.00247831	1	1	1	EMLSAP00000001544	EMLSAP00000001544 [627-633]		0	928.46	High	High	0.001193	0.02259	1.92	R.MTAWIYK.N	[627-633]
	FALSE	High	[K].AIADYVK.[S]		FALSE	0.145027	0.00346295	1	1	1	EMLSAP00000001544	EMLSAP00000001544 [501-507]		0	779.43	High	High	0.001683	0.0916	1.87	K.AIADYVK.S	[501-507]
	FALSE	High	[K].EVMTGLSR.[M]		FALSE	0.168629	0.00446882	1	1	1	EMLSAP00000001544	EMLSAP00000001544 [619-626]		0	892.456	High	High	0.002693	0.1085	1.85	K.EVMTGLSR.M	[619-626]
	FALSE	High	[K].EVMTGLSR.[M]	1xOxidation [M3]	FALSE	0.251387	0.00767156	1	1	1	EMLSAP00000001544	EMLSAP00000001544 [619-626]		0	908.451	High	High	0.004594	0.1711	1.84	K.EVMTGLSR.M	[619-626]
FALSE	High	Master Protein	EMLSAP00000006442	Probable Xaa-Pro aminopeptidase P	0	FALSE	2.452	3	1	1	1	583	65.7	5.05	0	1	High	1
	Checked	Confidence	Annotated Sequence	Modifications	Contaminant	Qvality PEP	Qvality q-value	# Protein Groups	# Proteins	# PSMs	Master Protein Accessions	Positions in Master Proteins	Modifications in Master Proteins	# Missed Cleavages	Theo. MH+ [Da]	Found in Sample: [S1] F1: Sample	Confidence (by Search Engine): Sequest HT	Percolator q-Value (by Search Engine): Sequest HT	Percolator PEP (by Search Engine): Sequest HT	XCorr (by Search Engine): Sequest HT	Sequence in Protein	Positions in Proteins
	FALSE	High	[R].VLAAAIDIASVVAPVGVIDR.[I]		FALSE	0.00772444	0.0017218	1	1	1	EMLSAP00000006442	EMLSAP00000006442 [412-431]		0	1949.14	High	High	0.0008576	0.003534	1.57	R.VLAAAIDIASVVAPVGVIDR.I	[412-431]
FALSE	High	Master Protein	EMLSAP00000003134	Eukaryotic translation initiation factor 3 subunit C	0	FALSE	2.439	4	2	2	2	909	105.7	7.09	0	2	High	1
	Checked	Confidence	Annotated Sequence	Modifications	Contaminant	Qvality PEP	Qvality q-value	# Protein Groups	# Proteins	# PSMs	Master Protein Accessions	Positions in Master Proteins	Modifications in Master Proteins	# Missed Cleavages	Theo. MH+ [Da]	Found in Sample: [S1] F1: Sample	Confidence (by Search Engine): Sequest HT	Percolator q-Value (by Search Engine): Sequest HT	Percolator PEP (by Search Engine): Sequest HT	XCorr (by Search Engine): Sequest HT	Sequence in Protein	Positions in Proteins
	FALSE	High	[K].DAHNALLDIQMGGR.[S]		FALSE	0.0784386	0.00247831	1	1	1	EMLSAP00000003134	EMLSAP00000003134 [584-597]		0	1510.74	High	High	0.001193	0.04586	1.24	K.DAHNALLDIQMGGR.S	[584-597]
	FALSE	High	[R].DLMFMSHLQDTVTHADPPTQILYNR.[T]		FALSE	0.127839	0.00346295	1	1	1	EMLSAP00000003134	EMLSAP00000003134 [543-567]		0	2943.41	High	High	0.001683	0.07933	1.49	R.DLMFMSHLQDTVTHADPPTQILYNR.T	[543-567]
FALSE	High	Master Protein	EMLSAP00000000525	Protein transport protein Sec23A	0.005	FALSE	1.714	6	2	2	2	778	87	6.7	0	2	High	1
	Checked	Confidence	Annotated Sequence	Modifications	Contaminant	Qvality PEP	Qvality q-value	# Protein Groups	# Proteins	# PSMs	Master Protein Accessions	Positions in Master Proteins	Modifications in Master Proteins	# Missed Cleavages	Theo. MH+ [Da]	Found in Sample: [S1] F1: Sample	Confidence (by Search Engine): Sequest HT	Percolator q-Value (by Search Engine): Sequest HT	Percolator PEP (by Search Engine): Sequest HT	XCorr (by Search Engine): Sequest HT	Sequence in Protein	Positions in Proteins
	FALSE	High	[K].FCSLSPSSTVALIFEVVNQHGAPIPQGGR.[G]	1xCarbamidomethyl [C2]	FALSE	0.156432	0.00346295	1	1	1	EMLSAP00000000525	EMLSAP00000000525 [451-479]		0	3068.56	High	High	0.002201	0.09944	0.95	K.FCSLSPSSTVALIFEVVNQHGAPIPQGGR.G	[451-479]
	FALSE	High	[R].SQFLQVFNNSPDETSFYR.[L]		FALSE	0.279886	0.00967614	1	1	1	EMLSAP00000000525	EMLSAP00000000525 [588-605]		0	2179.01	High	High	0.005514	0.1942	0.82	R.SQFLQVFNNSPDETSFYR.L	[588-605]
FALSE	High	Master Protein	EMLSAP00000001911	Tubulin-specific chaperone D	0.008	FALSE	1.024	2	1	1	1	919	105	6.24	0	1	High	1
	Checked	Confidence	Annotated Sequence	Modifications	Contaminant	Qvality PEP	Qvality q-value	# Protein Groups	# Proteins	# PSMs	Master Protein Accessions	Positions in Master Proteins	Modifications in Master Proteins	# Missed Cleavages	Theo. MH+ [Da]	Found in Sample: [S1] F1: Sample	Confidence (by Search Engine): Sequest HT	Percolator q-Value (by Search Engine): Sequest HT	Percolator PEP (by Search Engine): Sequest HT	XCorr (by Search Engine): Sequest HT	Sequence in Protein	Positions in Proteins
	FALSE	High	[R].YQEQPHLIDQYLEGYFEK.[L]		FALSE	0.149497	0.00346295	1	1	1	EMLSAP00000001911	EMLSAP00000001911 [54-71]		0	2300.09	High	High	0.002201	0.09466	1.44	R.YQEQPHLIDQYLEGYFEK.L	[54-71]
FALSE	High	Master Protein	EMLSAP00000003447	DnaJ homolog subfamily C member 10	0	FALSE	8.348	4	2	3	2	807	93.8	6.61	7.11	2	High	1
	Checked	Confidence	Annotated Sequence	Modifications	Contaminant	Qvality PEP	Qvality q-value	# Protein Groups	# Proteins	# PSMs	Master Protein Accessions	Positions in Master Proteins	Modifications in Master Proteins	# Missed Cleavages	Theo. MH+ [Da]	Found in Sample: [S1] F1: Sample	Confidence (by Search Engine): Sequest HT	Percolator q-Value (by Search Engine): Sequest HT	Percolator PEP (by Search Engine): Sequest HT	XCorr (by Search Engine): Sequest HT	Sequence in Protein	Positions in Proteins
	FALSE	High	[R].YDLFGEEEDDQKGGGGR.[G]		FALSE	0.00462894	0.0017218	1	1	1	EMLSAP00000003447	EMLSAP00000003447 [66-82]		1	1871.8	High	High	0.0008576	0.00201	2.45	R.YDLFGEEEDDQKGGGGR.G	[66-82]
	FALSE	High	[R].DQEIADFVMDIVRPK.[V]	1xOxidation [M9]	FALSE	0.0073843	0.0017218	1	1	1	EMLSAP00000003447	EMLSAP00000003447 [561-575]		0	1791.89	High	High	0.0008576	0.003359	2.38	R.DQEIADFVMDIVRPK.V	[561-575]
	FALSE	High	[R].DQEIADFVMDIVRPK.[V]		FALSE	0.00169456	0.0017218	1	1	1	EMLSAP00000003447	EMLSAP00000003447 [561-575]		0	1775.9	High	High	0.0008576	0.0006643	2.28	R.DQEIADFVMDIVRPK.V	[561-575]
FALSE	High	Master Protein	EMLSAP00000011616	40S ribosomal protein S4	0.005	FALSE	1.41	4	1	1	1	260	29.5	10.39	0	1	High	1
	Checked	Confidence	Annotated Sequence	Modifications	Contaminant	Qvality PEP	Qvality q-value	# Protein Groups	# Proteins	# PSMs	Master Protein Accessions	Positions in Master Proteins	Modifications in Master Proteins	# Missed Cleavages	Theo. MH+ [Da]	Found in Sample: [S1] F1: Sample	Confidence (by Search Engine): Sequest HT	Percolator q-Value (by Search Engine): Sequest HT	Percolator PEP (by Search Engine): Sequest HT	XCorr (by Search Engine): Sequest HT	Sequence in Protein	Positions in Proteins
	FALSE	High	[R].ESVPLTLFLR.[N]		FALSE	0.0677164	0.00247831	1	1	1	EMLSAP00000011616	EMLSAP00000011616 [40-49]		0	1174.68	High	High	0.001193	0.03892	1.35	R.ESVPLTLFLR.N	[40-49]
FALSE	Medium	Master Protein	EMLSAP00000000848	Hypothetical protein	0.012	FALSE	0.97	5	1	3	1	272	31.3	7.39	4.57	1	High	1
	Checked	Confidence	Annotated Sequence	Modifications	Contaminant	Qvality PEP	Qvality q-value	# Protein Groups	# Proteins	# PSMs	Master Protein Accessions	Positions in Master Proteins	Modifications in Master Proteins	# Missed Cleavages	Theo. MH+ [Da]	Found in Sample: [S1] F1: Sample	Confidence (by Search Engine): Sequest HT	Percolator q-Value (by Search Engine): Sequest HT	Percolator PEP (by Search Engine): Sequest HT	XCorr (by Search Engine): Sequest HT	Sequence in Protein	Positions in Proteins
	FALSE	High	[R].IPGILPSCEGQRK.[C]	1xCarbamidomethyl [C8]	FALSE	0.166747	0.00446882	1	1	3	EMLSAP00000000848	EMLSAP00000000848 [232-244]		1	1454.78	High	High	0.002693	0.1071	2.45	R.IPGILPSCEGQRK.C	[232-244]
FALSE	High	Master Protein	EMLSAP00000006516	Glyceraldehyde-3-phosphate dehydrogenase	0	FALSE	9.733	19	4	4	4	231	25.1	6.6	8.84	4	High	1
	Checked	Confidence	Annotated Sequence	Modifications	Contaminant	Qvality PEP	Qvality q-value	# Protein Groups	# Proteins	# PSMs	Master Protein Accessions	Positions in Master Proteins	Modifications in Master Proteins	# Missed Cleavages	Theo. MH+ [Da]	Found in Sample: [S1] F1: Sample	Confidence (by Search Engine): Sequest HT	Percolator q-Value (by Search Engine): Sequest HT	Percolator PEP (by Search Engine): Sequest HT	XCorr (by Search Engine): Sequest HT	Sequence in Protein	Positions in Proteins
	FALSE	High	[K].ITVFGERDPANIK.[W]		FALSE	0.00259639	0.0017218	1	1	1	EMLSAP00000006516	EMLSAP00000006516 [71-83]		1	1459.79	High	High	0.0008576	0.001064	2.89	K.ITVFGERDPANIK.W	[71-83]
	FALSE	High	[R].VPTPDVSVVDLTVILKK.[G]		FALSE	5.61567e-05	0.0017218	1	1	1	EMLSAP00000006516	EMLSAP00000006516 [132-148]		1	1823.09	High	High	0.0008576	1.565e-05	4.07	R.VPTPDVSVVDLTVILKK.G	[132-148]
	FALSE	High	[R].SSIFDAK.[A]		FALSE	0.0944079	0.00247831	1	1	1	EMLSAP00000006516	EMLSAP00000006516 [189-195]		0	767.393	High	High	0.001193	0.05646	1.04	R.SSIFDAK.A	[189-195]
	FALSE	High	[K].LTGMAFR.[V]	1xOxidation [M4]	FALSE	0.28277	0.00967614	1	1	1	EMLSAP00000006516	EMLSAP00000006516 [125-131]		0	811.413	High	High	0.005514	0.1965	1.89	K.LTGMAFR.V	[125-131]
FALSE	High	Master Protein	EMLSAP00000004591	Probable glutamine--tRNA ligase	0.005	FALSE	1.611	2	1	1	1	904	102.6	8.07	0	1	High	1
	Checked	Confidence	Annotated Sequence	Modifications	Contaminant	Qvality PEP	Qvality q-value	# Protein Groups	# Proteins	# PSMs	Master Protein Accessions	Positions in Master Proteins	Modifications in Master Proteins	# Missed Cleavages	Theo. MH+ [Da]	Found in Sample: [S1] F1: Sample	Confidence (by Search Engine): Sequest HT	Percolator q-Value (by Search Engine): Sequest HT	Percolator PEP (by Search Engine): Sequest HT	XCorr (by Search Engine): Sequest HT	Sequence in Protein	Positions in Proteins
	FALSE	High	[K].ALKNEIDIQILDILGPK.[T]		FALSE	0.0446315	0.00247831	1	1	1	EMLSAP00000004591	EMLSAP00000004591 [290-306]		1	1893.11	High	High	0.001193	0.02447	1.91	K.ALKNEIDIQILDILGPK.T	[290-306]
FALSE	High	Master Protein	generic	EMLSAP00000005835 Prosaposin	0	FALSE	6.007	3	2	2	2	1045	118.4	4.92	2.16	2	High	1
	Checked	Confidence	Annotated Sequence	Modifications	Contaminant	Qvality PEP	Qvality q-value	# Protein Groups	# Proteins	# PSMs	Master Protein Accessions	Positions in Master Proteins	Modifications in Master Proteins	# Missed Cleavages	Theo. MH+ [Da]	Found in Sample: [S1] F1: Sample	Confidence (by Search Engine): Sequest HT	Percolator q-Value (by Search Engine): Sequest HT	Percolator PEP (by Search Engine): Sequest HT	XCorr (by Search Engine): Sequest HT	Sequence in Protein	Positions in Proteins
	FALSE	High	[K].TLVDKYTDEIINGIIR.[D]		FALSE	0.00111497	0.0017218	1	1	1	generic	generic [511-526]		1	1863.02	High	High	0.0008576	0.0004198	2.16	K.TLVDKYTDEIINGIIR.D	[511-526]
	FALSE	High	[R].ECFATTHCIQNVWSK.[L]	2xCarbamidomethyl [C2; C8]	FALSE	0.00532105	0.0017218	1	1	1	generic	generic [45-59]		0	1880.84	High	High	0.0008576	0.002345	1.89	R.ECFATTHCIQNVWSK.L	[45-59]
FALSE	High	Master Protein	EMLSAP00000004610	Uncharacterized protein C05D11.1	0	FALSE	48.472	25	17	27	17	929	106.7	6.14	52.3	17	High	1
	Checked	Confidence	Annotated Sequence	Modifications	Contaminant	Qvality PEP	Qvality q-value	# Protein Groups	# Proteins	# PSMs	Master Protein Accessions	Positions in Master Proteins	Modifications in Master Proteins	# Missed Cleavages	Theo. MH+ [Da]	Found in Sample: [S1] F1: Sample	Confidence (by Search Engine): Sequest HT	Percolator q-Value (by Search Engine): Sequest HT	Percolator PEP (by Search Engine): Sequest HT	XCorr (by Search Engine): Sequest HT	Sequence in Protein	Positions in Proteins
	FALSE	High	[K].NADFWIDIIK.[N]		FALSE	0.000681327	0.0017218	1	1	1	EMLSAP00000004610	EMLSAP00000004610 [370-379]		0	1234.65	High	High	0.0008576	0.0002436	3.02	K.NADFWIDIIK.N	[370-379]
	FALSE	High	[R].IYFVIDFSTITNPEDR.[A]		FALSE	0.00276116	0.0017218	1	1	1	EMLSAP00000004610	EMLSAP00000004610 [476-491]		0	1929.96	High	High	0.0008576	0.001138	1.84	R.IYFVIDFSTITNPEDR.A	[476-491]
	FALSE	High	[K].KSIEDAISQQTLPPESLLK.[S]		FALSE	6.02158e-05	0.0017218	1	1	2	EMLSAP00000004610	EMLSAP00000004610 [409-427]		1	2097.14	High	High	0.0008576	1.693e-05	4.66	K.KSIEDAISQQTLPPESLLK.S	[409-427]
	FALSE	High	[K].SVIQQILNGIPVKK.[S]		FALSE	0.00139731	0.0017218	1	1	1	EMLSAP00000004610	EMLSAP00000004610 [584-597]		1	1536.95	High	High	0.0008576	0.0005384	2.23	K.SVIQQILNGIPVKK.S	[584-597]
	FALSE	High	[K].SIEDAISQQTLPPESLLK.[S]		FALSE	0.000169431	0.0017218	1	1	6	EMLSAP00000004610	EMLSAP00000004610 [410-427]		0	1969.05	High	High	0.0008576	5.273e-05	2.95	K.SIEDAISQQTLPPESLLK.S	[410-427]
	FALSE	High	[K].TAVSLLNDLQKDETK.[I]		FALSE	7.98974e-06	0.0017218	1	1	5	EMLSAP00000004610	EMLSAP00000004610 [630-644]		1	1674.89	High	High	0.0008576	1.839e-06	4.1	K.TAVSLLNDLQKDETK.I	[630-644]
	FALSE	High	[K].VLDAILDNIYFK.[D]		FALSE	0.00650396	0.0017218	1	1	1	EMLSAP00000004610	EMLSAP00000004610 [603-614]		0	1423.78	High	High	0.0008576	0.002924	2.12	K.VLDAILDNIYFK.D	[603-614]
	FALSE	High	[K].NLDSGHLPWINFFGK.[G]		FALSE	0.000110554	0.0017218	1	1	1	EMLSAP00000004610	EMLSAP00000004610 [673-687]		0	1744.88	High	High	0.0008576	3.297e-05	2.94	K.NLDSGHLPWINFFGK.G	[673-687]
	FALSE	High	[K].NLDSGHLPWINFFGKGEEPPSSEFLSHR.[Y]		FALSE	0.00114747	0.0017218	1	1	1	EMLSAP00000004610	EMLSAP00000004610 [673-700]		1	3197.54	High	High	0.0008576	0.0004321	3.46	K.NLDSGHLPWINFFGKGEEPPSSEFLSHR.Y	[673-700]
	FALSE	High	[K].QSIYYDNTDWEDNEIAALR.[I]		FALSE	0.00292436	0.0017218	1	1	1	EMLSAP00000004610	EMLSAP00000004610 [733-751]		0	2316.04	High	High	0.0008576	0.001212	3.35	K.QSIYYDNTDWEDNEIAALR.I	[733-751]
	FALSE	High	[R].GAWDPLFNR.[R]		FALSE	0.0114866	0.0017218	1	1	1	EMLSAP00000004610	EMLSAP00000004610 [852-860]		0	1075.53	High	High	0.0008576	0.005464	1.74	R.GAWDPLFNR.R	[852-860]
	FALSE	High	[K].GSTFRPGSQSENILFYIETLPEK.[Y]		FALSE	0.0104131	0.0017218	1	1	1	EMLSAP00000004610	EMLSAP00000004610 [538-560]		0	2613.32	High	High	0.0008576	0.0049	1.81	K.GSTFRPGSQSENILFYIETLPEK.Y	[538-560]
	FALSE	High	[R].SSLLPEGFK.[E]		FALSE	0.0321745	0.00247831	1	1	1	EMLSAP00000004610	EMLSAP00000004610 [792-800]		0	977.53	High	High	0.001193	0.01703	2.7	R.SSLLPEGFK.E	[792-800]
	FALSE	High	[R].LPAPINEK.[F]		FALSE	0.0439179	0.00247831	1	1	1	EMLSAP00000004610	EMLSAP00000004610 [216-223]		0	881.509	High	High	0.001193	0.02408	2.09	R.LPAPINEK.F	[216-223]
	FALSE	High	[K].DLGEESLK.[E]		FALSE	0.162429	0.00346295	1	1	1	EMLSAP00000004610	EMLSAP00000004610 [398-405]		0	890.447	High	High	0.002201	0.1039	2.3	K.DLGEESLK.E	[398-405]
	FALSE	High	[K].VTFDEIR.[D]		FALSE	0.180312	0.00446882	1	1	1	EMLSAP00000004610	EMLSAP00000004610 [869-875]		0	879.457	High	High	0.002693	0.1171	2.04	K.VTFDEIR.D	[869-875]
	FALSE	High	[R].DGDFLTEVHHINGDGEDAGVVYSEMQGIENLR.[S]		FALSE	0.292543	0.00967614	1	1	1	EMLSAP00000004610	EMLSAP00000004610 [58-89]		0	3516.6	High	High	0.005514	0.2043	1.48	R.DGDFLTEVHHINGDGEDAGVVYSEMQGIENLR.S	[58-89]
FALSE	Medium	Master Protein	generic	EMLSAP00000010891 Phosrestin-2	0.021	FALSE	0.775	2	1	1	1	434	49	7.33	1.79	1	High	1
	Checked	Confidence	Annotated Sequence	Modifications	Contaminant	Qvality PEP	Qvality q-value	# Protein Groups	# Proteins	# PSMs	Master Protein Accessions	Positions in Master Proteins	Modifications in Master Proteins	# Missed Cleavages	Theo. MH+ [Da]	Found in Sample: [S1] F1: Sample	Confidence (by Search Engine): Sequest HT	Percolator q-Value (by Search Engine): Sequest HT	Percolator PEP (by Search Engine): Sequest HT	XCorr (by Search Engine): Sequest HT	Sequence in Protein	Positions in Proteins
	FALSE	High	[K].IEEEEKK.[E]		FALSE	0.24701	0.00767156	1	1	1	generic	generic [11-17]		1	904.462	High	High	0.004594	0.1678	1.79	K.IEEEEKK.E	[11-17]
FALSE	High	Master Protein	generic	EMLSAP00000010300 Vitellogenin-6	0	FALSE	68.127	17	21	27	16	1696	192	7.47	62.62	21	High	1
	Checked	Confidence	Annotated Sequence	Modifications	Contaminant	Qvality PEP	Qvality q-value	# Protein Groups	# Proteins	# PSMs	Master Protein Accessions	Positions in Master Proteins	Modifications in Master Proteins	# Missed Cleavages	Theo. MH+ [Da]	Found in Sample: [S1] F1: Sample	Confidence (by Search Engine): Sequest HT	Percolator q-Value (by Search Engine): Sequest HT	Percolator PEP (by Search Engine): Sequest HT	XCorr (by Search Engine): Sequest HT	Sequence in Protein	Positions in Proteins
	FALSE	High	[K].LSFEHETTEEAR.[E]		FALSE	0.0010187	0.0017218	1	1	1	generic	generic [1184-1195]		0	1448.67	High	High	0.0008576	0.0003803	3.8	K.LSFEHETTEEAR.E	[1184-1195]
	FALSE	High	[K].IYLGGHSIEFQASGPK.[K]		FALSE	0.00107013	0.0017218	1	1	2	generic	generic [1402-1417]		0	1703.88	High	High	0.0008576	0.0004005	2.92	K.IYLGGHSIEFQASGPK.K	[1402-1417]
	FALSE	High	[K].LKPLIYGETEIK.[C]		FALSE	0.00299723	0.0017218	2	2	1	generic; generic	generic [535-546]; generic [527-538]		0	1403.81	High	High	0.0008576	0.001245	3.6	K.LKPLIYGETEIK.C	[535-546]
	FALSE	High	[K].TSEELVEDYKWK.[S]		FALSE	2.45053e-05	0.0017218	1	1	1	generic	generic [1508-1519]		1	1526.74	High	High	0.0008576	6.289e-06	4.01	K.TSEELVEDYKWK.S	[1508-1519]
	FALSE	High	[K].QLSEELHSDK.[S]		FALSE	0.000819546	0.0017218	1	1	1	generic	generic [376-385]		0	1185.57	High	High	0.0008576	0.0002984	3.27	K.QLSEELHSDK.S	[376-385]
	FALSE	High	[K].ERPDQPINVEVLLFVK.[N]		FALSE	1.56007e-05	0.0017218	2	2	1	generic; generic	generic [758-773]; generic [751-766]		0	1896.06	High	High	0.0008576	3.827e-06	4.13	K.ERPDQPINVEVLLFVK.N	[758-773]
	FALSE	High	[R].DMIAENKFDNFR.[D]		FALSE	0.00305933	0.0017218	1	1	1	generic	generic [414-425]		1	1499.69	High	High	0.0008576	0.001274	2.19	R.DMIAENKFDNFR.D	[414-425]
	FALSE	High	[K].YGYGGEYSYWVIGSHR.[S]		FALSE	0.00114747	0.0017218	1	1	1	generic	generic [677-692]		0	1893.86	High	High	0.0008576	0.0004334	1.66	K.YGYGGEYSYWVIGSHR.S	[677-692]
	FALSE	High	[R].EKDYEVINYAFTLFEK.[Y]		FALSE	0.00110585	0.0017218	1	1	2	generic	generic [613-628]		1	2008.99	High	High	0.0008576	0.0004161	3.37	R.EKDYEVINYAFTLFEK.Y	[613-628]
	FALSE	High	[R].EGYLATGQFFEDDMPTISK.[Y]		FALSE	0.000599919	0.0017218	1	1	1	generic	generic [310-328]		0	2148.98	High	High	0.0008576	0.0002118	2.56	R.EGYLATGQFFEDDMPTISK.Y	[310-328]
	FALSE	High	[K].EGGSLKEIFDELQGLGDTYSMNHQR.[A]	1xOxidation [M21]	FALSE	0.00138021	0.0017218	1	1	1	generic	generic [789-813]		1	2840.32	High	High	0.0008576	0.0005298	2.78	K.EGGSLKEIFDELQGLGDTYSMNHQR.A	[789-813]
	FALSE	High	[K].EFETLYSYEGHQFIK.[D]		FALSE	0.0091731	0.0017218	1	1	1	generic	generic [448-462]		0	1890.89	High	High	0.0008576	0.004259	0.83	K.EFETLYSYEGHQFIK.D	[448-462]
	FALSE	High	[R].AGVMHSPASEECFHSVVDGYADK.[T]	1xCarbamidomethyl [C12]; 1xOxidation [M4]	FALSE	2.95987e-05	0.0017218	1	1	1	generic	generic [480-502]		0	2509.08	High	High	0.0008576	7.749e-06	4.07	R.AGVMHSPASEECFHSVVDGYADK.T	[480-502]
	FALSE	High	[K].HEGGEYPFDHTNFIATNR.[D]		FALSE	0.000144365	0.0017218	1	1	2	generic	generic [84-101]		0	2104.95	High	High	0.0008576	4.429e-05	3.93	K.HEGGEYPFDHTNFIATNR.D	[84-101]
	FALSE	High	[K].LLGMLFNLR.[FY]	1xOxidation [M4]	FALSE	0.0220579	0.00247831	2	2	1	generic; generic	generic [519-527]; generic [511-519]		0	1092.62	High	High	0.001193	0.01125	1.89	K.LLGMLFNLR.F	[519-527]
	FALSE	High	[R].DMIAENKFDNFR.[D]	1xOxidation [M2]	FALSE	0.0278056	0.00247831	1	1	1	generic	generic [414-425]		1	1515.69	High	High	0.001193	0.01452	2.24	R.DMIAENKFDNFR.D	[414-425]
	FALSE	High	[R].GDRLPFTEACHMTTWDATTAR.[K]	1xCarbamidomethyl [C10]	FALSE	0.068258	0.00247831	1	1	1	generic	generic [1220-1240]		1	2437.1	High	High	0.001193	0.03919	1.92	R.GDRLPFTEACHMTTWDATTAR.K	[1220-1240]
	FALSE	High	[K].DYEVINYAFTLFEK.[Y]		FALSE	0.0400268	0.00247831	1	1	1	generic	generic [615-628]		0	1751.85	High	High	0.001193	0.02166	1.61	K.DYEVINYAFTLFEK.Y	[615-628]
	FALSE	High	[K].NSVVAFR.[Q]		FALSE	0.0453565	0.00247831	2	2	1	generic; generic	generic [774-780]; generic [767-773]		0	792.436	High	High	0.001193	0.02495	2.5	K.NSVVAFR.Q	[774-780]
	FALSE	High	[K].LTIFQR.[N]		FALSE	0.110372	0.00346295	2	2	4	generic; generic	generic [125-130]; generic [119-124]		0	777.462	High	High	0.001683	0.0673	1.87	K.LTIFQR.N	[125-130]
	FALSE	High	[R].FGNVAEK.[L]		FALSE	0.109092	0.00346295	1	1	1	generic	generic [528-534]		0	764.394	High	High	0.001683	0.06634	1.99	R.FGNVAEK.L	[528-534]
	FALSE	High	[R].EGYLATGQFFEDDMPTISK.[Y]	1xOxidation [M14]	FALSE	0.131827	0.00346295	1	1	1	generic	generic [310-328]		0	2164.97	High	High	0.001683	0.08223	0.68	R.EGYLATGQFFEDDMPTISK.Y	[310-328]
	FALSE	High	[K].WALTGIVK.[A]		FALSE	0.191986	0.00446882	1	1	1	generic	generic [1083-1090]		0	887.535	High	High	0.003148	0.1256	1.55	K.WALTGIVK.A	[1083-1090]
FALSE	High	Master Protein	generic	EMLSAP00000012881 Neurotrypsin	0	FALSE	30.978	18	13	18	13	1118	125	5.15	29.89	13	High	1
	Checked	Confidence	Annotated Sequence	Modifications	Contaminant	Qvality PEP	Qvality q-value	# Protein Groups	# Proteins	# PSMs	Master Protein Accessions	Positions in Master Proteins	Modifications in Master Proteins	# Missed Cleavages	Theo. MH+ [Da]	Found in Sample: [S1] F1: Sample	Confidence (by Search Engine): Sequest HT	Percolator q-Value (by Search Engine): Sequest HT	Percolator PEP (by Search Engine): Sequest HT	XCorr (by Search Engine): Sequest HT	Sequence in Protein	Positions in Proteins
	FALSE	High	[R].LSDEYFGVLEILR.[E]		FALSE	0.00468621	0.0017218	1	1	1	generic	generic [706-718]		0	1553.82	High	High	0.0008576	0.002037	2.55	R.LSDEYFGVLEILR.E	[706-718]
	FALSE	High	[K].VSGTYSYDAVLQESEWNYFTLK.[K]		FALSE	0.00171555	0.0017218	1	1	1	generic	generic [492-513]		0	2600.22	High	High	0.0008576	0.0006727	2.38	K.VSGTYSYDAVLQESEWNYFTLK.K	[492-513]
	FALSE	High	[K].VSGTYSYDAVLQESEWNYFTLKK.[A]		FALSE	0.00367937	0.0017218	1	1	2	generic	generic [492-514]		1	2728.31	High	High	0.0008576	0.001559	3.61	K.VSGTYSYDAVLQESEWNYFTLKK.A	[492-514]
	FALSE	High	[K].VSNYIYWIHENLMK.[D]		FALSE	0.015225	0.0017218	1	1	3	generic	generic [1102-1115]		0	1809.9	High	High	0.0008576	0.007466	2.22	K.VSNYIYWIHENLMK.D	[1102-1115]
	FALSE	High	[R].SFETGNEPLWISLNSDK.[Q]		FALSE	0.0105417	0.0017218	1	1	1	generic	generic [759-775]		0	1936.93	High	High	0.0008576	0.004973	2.41	R.SFETGNEPLWISLNSDK.Q	[759-775]
	FALSE	High	[K].TTKLDPILPSPPFESASLLK.[D]		FALSE	0.00412698	0.0017218	1	1	3	generic	generic [816-835]		1	2154.21	High	High	0.0008576	0.001767	2.53	K.TTKLDPILPSPPFESASLLK.D	[816-835]
	FALSE	High	[R].WSPLCDSDFKIPDAK.[V]	1xCarbamidomethyl [C5]	FALSE	0.000252306	0.0017218	1	1	1	generic	generic [722-736]		1	1778.84	High	High	0.0008576	8.178e-05	3.84	R.WSPLCDSDFKIPDAK.V	[722-736]
	FALSE	High	[K].YVSAICLPAPYFVYR.[N]	1xCarbamidomethyl [C6]	FALSE	0.000263961	0.0017218	1	1	1	generic	generic [973-987]		0	1818.92	High	High	0.0008576	8.589e-05	2.92	K.YVSAICLPAPYFVYR.N	[973-987]
	FALSE	High	[R].SEVEDDSPPFPFWYGSR.[A]		FALSE	0.0513793	0.00247831	1	1	1	generic	generic [226-242]		0	2014.88	High	High	0.001193	0.02869	2.03	R.SEVEDDSPPFPFWYGSR.A	[226-242]
	FALSE	High	[R].FLDSGEETSICQTPEPYCGPEHFECEPGVCIFSR.[Y]	4xCarbamidomethyl [C11; C18; C25; C30]	FALSE	0.0468411	0.00247831	1	1	1	generic	generic [379-412]		0	4034.7	High	High	0.001193	0.02586	2.76	R.FLDSGEETSICQTPEPYCGPEHFECEPGVCIFSR.Y	[379-412]
	FALSE	High	[R].QLGYLAGSIK.[H]		FALSE	0.0195227	0.00247831	1	1	1	generic	generic [573-582]		0	1049.6	High	High	0.001193	0.009812	1.59	R.QLGYLAGSIK.H	[573-582]
	FALSE	High	[K].HCSCLSFSYR.[D]	2xCarbamidomethyl [C2; C4]	FALSE	0.124441	0.00346295	1	1	1	generic	generic [471-480]		0	1316.55	High	High	0.001683	0.07689	2.63	K.HCSCLSFSYR.D	[471-480]
	FALSE	High	[R].IVGGSVTR.[Y]		FALSE	0.276076	0.00967614	1	1	1	generic	generic [864-871]		0	788.462	High	High	0.005514	0.1909	1.24	R.IVGGSVTR.Y	[864-871]
FALSE	High	Master Protein	EMLSAP00000003340	Hypothetical protein	0	FALSE	7.388	22	1	10	1	97	11	7.02	37.74	1	High	1
	Checked	Confidence	Annotated Sequence	Modifications	Contaminant	Qvality PEP	Qvality q-value	# Protein Groups	# Proteins	# PSMs	Master Protein Accessions	Positions in Master Proteins	Modifications in Master Proteins	# Missed Cleavages	Theo. MH+ [Da]	Found in Sample: [S1] F1: Sample	Confidence (by Search Engine): Sequest HT	Percolator q-Value (by Search Engine): Sequest HT	Percolator PEP (by Search Engine): Sequest HT	XCorr (by Search Engine): Sequest HT	Sequence in Protein	Positions in Proteins
	FALSE	High	[K].SYDIQLSPQYEESNNLSGFVR.[I]		FALSE	2.51967e-07	0.0017218	1	1	10	EMLSAP00000003340	EMLSAP00000003340 [32-52]		0	2446.15	High	High	0.0008576	4.096e-08	5.13	K.SYDIQLSPQYEESNNLSGFVR.I	[32-52]
FALSE	High	Master Protein	generic	EMLSAP00000003621 Nucleobindin-1	0	FALSE	11.571	3	2	2	2	580	67.6	5.78	6.92	2	High	1
	Checked	Confidence	Annotated Sequence	Modifications	Contaminant	Qvality PEP	Qvality q-value	# Protein Groups	# Proteins	# PSMs	Master Protein Accessions	Positions in Master Proteins	Modifications in Master Proteins	# Missed Cleavages	Theo. MH+ [Da]	Found in Sample: [S1] F1: Sample	Confidence (by Search Engine): Sequest HT	Percolator q-Value (by Search Engine): Sequest HT	Percolator PEP (by Search Engine): Sequest HT	XCorr (by Search Engine): Sequest HT	Sequence in Protein	Positions in Proteins
	FALSE	High	[R].YLQEVVQILEGDPDFRK.[K]		FALSE	9.33435e-07	0.0017218	1	1	1	generic	generic [53-69]		1	2049.07	High	High	0.0008576	1.735e-07	3.94	R.YLQEVVQILEGDPDFRK.K	[53-69]
	FALSE	High	[R].YLQEVVQILEGDPDFR.[K]		FALSE	5.54694e-05	0.0017218	1	1	1	generic	generic [53-68]		0	1920.97	High	High	0.0008576	1.548e-05	2.98	R.YLQEVVQILEGDPDFR.K	[53-68]
FALSE	High	Master Protein	generic	EMLSAP00000010303 Vitellogenin-6	0	FALSE	46.986	13	17	22	12	1459	166.4	7.62	44.01	17	High	1
	Checked	Confidence	Annotated Sequence	Modifications	Contaminant	Qvality PEP	Qvality q-value	# Protein Groups	# Proteins	# PSMs	Master Protein Accessions	Positions in Master Proteins	Modifications in Master Proteins	# Missed Cleavages	Theo. MH+ [Da]	Found in Sample: [S1] F1: Sample	Confidence (by Search Engine): Sequest HT	Percolator q-Value (by Search Engine): Sequest HT	Percolator PEP (by Search Engine): Sequest HT	XCorr (by Search Engine): Sequest HT	Sequence in Protein	Positions in Proteins
	FALSE	High	[K].LSIQRPSYENPLVLMMHSLTK.[V]		FALSE	0.0164518	0.0017218	1	1	1	generic	generic [908-928]		0	2457.3	High	High	0.0008576	0.008118	2.54	K.LSIQRPSYENPLVLMMHSLTK.V	[908-928]
	FALSE	High	[K].LKPLIYGETEIK.[C]		FALSE	0.00299723	0.0017218	2	2	1	generic; generic	generic [535-546]; generic [527-538]		0	1403.81	High	High	0.0008576	0.001245	3.6	K.LKPLIYGETEIK.C	[527-538]
	FALSE	High	[K].QYSHFETDYGLGVSK.[T]		FALSE	5.66197e-05	0.0017218	1	1	4	generic	generic [645-659]		0	1730.8	High	High	0.0008576	1.582e-05	4.03	K.QYSHFETDYGLGVSK.T	[645-659]
	FALSE	High	[K].ERPDQPINVEVLLFVK.[N]		FALSE	1.56007e-05	0.0017218	2	2	1	generic; generic	generic [758-773]; generic [751-766]		0	1896.06	High	High	0.0008576	3.827e-06	4.13	K.ERPDQPINVEVLLFVK.N	[751-766]
	FALSE	High	[K].YEFEDKEYQWNSDR.[D]		FALSE	0.00136893	0.0017218	1	1	1	generic	generic [284-297]		1	1908.8	High	High	0.0008576	0.0005255	2.45	K.YEFEDKEYQWNSDR.D	[284-297]
	FALSE	High	[R].EKDYEVINYAFTLLDK.[Y]		FALSE	0.000965774	0.0017218	1	1	1	generic	generic [605-620]		1	1960.99	High	High	0.0008576	0.0003575	2.85	R.EKDYEVINYAFTLLDK.Y	[605-620]
	FALSE	High	[K].EGGNLKEIFDQLK.[G]		FALSE	0.0012872	0.0017218	1	1	1	generic	generic [782-794]		1	1490.78	High	High	0.0008576	0.0004907	3.17	K.EGGNLKEIFDQLK.G	[782-794]
	FALSE	High	[K].ECFHSVVDGYADK.[T]	1xCarbamidomethyl [C2]	FALSE	0.00161977	0.0017218	1	1	1	generic	generic [482-494]		0	1526.66	High	High	0.0008576	0.0006333	3.32	K.ECFHSVVDGYADK.T	[482-494]
	FALSE	High	[R].DMIMEDKFENFR.[D]		FALSE	0.0149176	0.0017218	1	1	1	generic	generic [406-417]		1	1574.7	High	High	0.0008576	0.007298	2.2	R.DMIMEDKFENFR.D	[406-417]
	FALSE	High	[K].GLGDTYSINHQR.[A]		FALSE	6.8388e-05	0.0017218	1	1	1	generic	generic [795-806]		0	1360.66	High	High	0.0008576	1.945e-05	3.69	K.GLGDTYSINHQR.A	[795-806]
	FALSE	High	[R].FNDIPLSLNWRPMLR.[N]		FALSE	0.00572833	0.0017218	1	1	1	generic	generic [1309-1323]		0	1871.99	High	High	0.0008576	0.002541	1.83	R.FNDIPLSLNWRPMLR.N	[1309-1323]
	FALSE	High	[K].LLGMLFNLR.[FY]	1xOxidation [M4]	FALSE	0.0220579	0.00247831	2	2	1	generic; generic	generic [519-527]; generic [511-519]		0	1092.62	High	High	0.001193	0.01125	1.89	K.LLGMLFNLR.Y	[511-519]
	FALSE	High	[K].WVVTTIIK.[A]		FALSE	0.0446315	0.00247831	1	1	1	generic	generic [1076-1083]		0	959.592	High	High	0.001193	0.02454	1.48	K.WVVTTIIK.A	[1076-1083]
	FALSE	High	[K].NSVVAFR.[Q]		FALSE	0.0453565	0.00247831	2	2	1	generic; generic	generic [774-780]; generic [767-773]		0	792.436	High	High	0.001193	0.02495	2.5	K.NSVVAFR.Q	[767-773]
	FALSE	High	[K].LTIFQR.[N]		FALSE	0.110372	0.00346295	2	2	4	generic; generic	generic [125-130]; generic [119-124]		0	777.462	High	High	0.001683	0.0673	1.87	K.LTLFQR.N	[119-124]
	FALSE	High	[R].FNDIPLSLNWRPMLR.[N]	1xOxidation [M13]	FALSE	0.162429	0.00346295	1	1	1	generic	generic [1309-1323]		0	1887.99	High	High	0.002201	0.1041	1.7	R.FNDIPLSLNWRPMLR.N	[1309-1323]
	FALSE	High	[R].KWVVTTIIK.[A]		FALSE	0.123011	0.00346295	1	1	1	generic	generic [1075-1083]		1	1087.69	High	High	0.001683	0.07582	1.49	R.KWVVTTIIK.A	[1075-1083]
	FALSE	High	[K].EIFDQLK.[G]		FALSE	0.310758	0.00967614	1	1	1	generic	generic [788-794]		0	892.477	High	High	0.005514	0.2192	1.29	K.EIFDQLK.G	[788-794]
FALSE	High	Master Protein	EMLSAP00000005641	Histone H2A	0	FALSE	2.267	1	1	1	1	1151	131.7	8.92	2.23	1	High	1
	Checked	Confidence	Annotated Sequence	Modifications	Contaminant	Qvality PEP	Qvality q-value	# Protein Groups	# Proteins	# PSMs	Master Protein Accessions	Positions in Master Proteins	Modifications in Master Proteins	# Missed Cleavages	Theo. MH+ [Da]	Found in Sample: [S1] F1: Sample	Confidence (by Search Engine): Sequest HT	Percolator q-Value (by Search Engine): Sequest HT	Percolator PEP (by Search Engine): Sequest HT	XCorr (by Search Engine): Sequest HT	Sequence in Protein	Positions in Proteins
	FALSE	High	[R].AGLQFPVGR.[I]		FALSE	0.0113931	0.0017218	1	5	1	EMLSAP00000005641	EMLSAP00000005641 [580-588]		0	944.531	High	High	0.0008576	0.005403	2.23	R.AGLQFPVGR.I	[580-588]
FALSE	High	Master Protein	generic	EMLSAP00000005801 Papilin	0.005	FALSE	1.711	1	1	1	1	1005	113.1	6.67	0	1	High	1
	Checked	Confidence	Annotated Sequence	Modifications	Contaminant	Qvality PEP	Qvality q-value	# Protein Groups	# Proteins	# PSMs	Master Protein Accessions	Positions in Master Proteins	Modifications in Master Proteins	# Missed Cleavages	Theo. MH+ [Da]	Found in Sample: [S1] F1: Sample	Confidence (by Search Engine): Sequest HT	Percolator q-Value (by Search Engine): Sequest HT	Percolator PEP (by Search Engine): Sequest HT	XCorr (by Search Engine): Sequest HT	Sequence in Protein	Positions in Proteins
	FALSE	High	[R].RPTLIHSIDLIPNR.[D]		FALSE	0.0361811	0.00247831	1	1	1	generic	generic [344-357]		0	1644.95	High	High	0.001193	0.01944	1.71	R.RPTLIHSIDLIPNR.D	[344-357]
FALSE	High	Master Protein	EMLSAP00000001530	Microsomal triglyceride transfer protein large subunit	0	FALSE	3.738	4	2	2	2	763	86.4	6.16	0	2	High	1
	Checked	Confidence	Annotated Sequence	Modifications	Contaminant	Qvality PEP	Qvality q-value	# Protein Groups	# Proteins	# PSMs	Master Protein Accessions	Positions in Master Proteins	Modifications in Master Proteins	# Missed Cleavages	Theo. MH+ [Da]	Found in Sample: [S1] F1: Sample	Confidence (by Search Engine): Sequest HT	Percolator q-Value (by Search Engine): Sequest HT	Percolator PEP (by Search Engine): Sequest HT	XCorr (by Search Engine): Sequest HT	Sequence in Protein	Positions in Proteins
	FALSE	High	[R].FIWALSSVEHFWTPK.[I]		FALSE	0.00258576	0.0017218	1	1	1	EMLSAP00000001530	EMLSAP00000001530 [344-358]		0	1847.95	High	High	0.0008576	0.001057	1.79	R.FIWALSSVEHFWTPK.I	[344-358]
	FALSE	High	[K].AVLSVFKPESTNNK.[L]		FALSE	0.253154	0.00767156	1	1	1	EMLSAP00000001530	EMLSAP00000001530 [326-339]		0	1533.83	High	High	0.004594	0.1729	0.96	K.AVLSVFKPESTNNK.L	[326-339]
FALSE	High	Master Protein	EMLSAP00000007899	Leucine--tRNA ligase, cytoplasmic	0	FALSE	3.784	2	1	1	1	1109	126.2	7.34	2.01	1	High	1
	Checked	Confidence	Annotated Sequence	Modifications	Contaminant	Qvality PEP	Qvality q-value	# Protein Groups	# Proteins	# PSMs	Master Protein Accessions	Positions in Master Proteins	Modifications in Master Proteins	# Missed Cleavages	Theo. MH+ [Da]	Found in Sample: [S1] F1: Sample	Confidence (by Search Engine): Sequest HT	Percolator q-Value (by Search Engine): Sequest HT	Percolator PEP (by Search Engine): Sequest HT	XCorr (by Search Engine): Sequest HT	Sequence in Protein	Positions in Proteins
	FALSE	High	[K].ELKGEDLLGAALSAPLTSFEK.[I]		FALSE	0.000476717	0.0017218	1	1	1	EMLSAP00000007899	EMLSAP00000007899 [278-298]		1	2189.17	High	High	0.0008576	0.0001645	2.01	K.ELKGEDLLGAALSAPLTSFEK.I	[278-298]
FALSE	High	Master Protein	EMLSAP00000005145	Major vault protein (MVP1)	0	FALSE	9.422	6	4	4	2	813	91.3	5.48	5.99	4	High	1
	Checked	Confidence	Annotated Sequence	Modifications	Contaminant	Qvality PEP	Qvality q-value	# Protein Groups	# Proteins	# PSMs	Master Protein Accessions	Positions in Master Proteins	Modifications in Master Proteins	# Missed Cleavages	Theo. MH+ [Da]	Found in Sample: [S1] F1: Sample	Confidence (by Search Engine): Sequest HT	Percolator q-Value (by Search Engine): Sequest HT	Percolator PEP (by Search Engine): Sequest HT	XCorr (by Search Engine): Sequest HT	Sequence in Protein	Positions in Proteins
	FALSE	High	[K].VPHNAAVQVYDYK.[S]		FALSE	0.000380372	0.0017218	2	2	1	EMLSAP00000005145; EMLSAP00000005383	EMLSAP00000005145 [471-483]; EMLSAP00000005383 [473-485]		0	1503.76	High	High	0.0008576	0.0001283	3.84	K.VPHNAAVQVYDYK.S	[471-483]
	FALSE	High	[R].DVTADRGEWINPEK.[E]		FALSE	0.00523454	0.0017218	2	3	1	EMLSAP00000005145; EMLSAP00000005383	EMLSAP00000005145 [431-444]; EMLSAP00000005383 [433-446]		1	1629.79	High	High	0.0008576	0.0023	2.15	R.DVTADRGEWINPEK.E	[431-444]
	FALSE	High	[R].VAGDLFLFEGPGTYIPR.[K]		FALSE	0.0196824	0.00247831	1	1	1	EMLSAP00000005145	EMLSAP00000005145 [137-153]		0	1851.96	High	High	0.001193	0.009884	1.33	R.VAGDLFLFEGPGTYIPR.K	[137-153]
	FALSE	High	[R].NIQTGAIR.[S]		FALSE	0.197701	0.00446882	1	1	1	EMLSAP00000005145	EMLSAP00000005145 [391-398]		0	872.495	High	High	0.003148	0.1298	0.57	R.NIQTGAIR.S	[391-398]
FALSE	High	Master Protein	generic	EMLSAP00000002798 Hemicentin-1	0	FALSE	13.001	16	3	30	2	196	21.8	8.25	37.58	3	High	1
	Checked	Confidence	Annotated Sequence	Modifications	Contaminant	Qvality PEP	Qvality q-value	# Protein Groups	# Proteins	# PSMs	Master Protein Accessions	Positions in Master Proteins	Modifications in Master Proteins	# Missed Cleavages	Theo. MH+ [Da]	Found in Sample: [S1] F1: Sample	Confidence (by Search Engine): Sequest HT	Percolator q-Value (by Search Engine): Sequest HT	Percolator PEP (by Search Engine): Sequest HT	XCorr (by Search Engine): Sequest HT	Sequence in Protein	Positions in Proteins
	FALSE	High	[R].NCDGALFGGRPCTGNSTVER.[D]	2xCarbamidomethyl [C2; C12]	FALSE	9.9726e-06	0.0017218	2	2	28	generic; generic	generic [96-115]; generic [450-469]		0	2167.96	High	High	0.0008576	2.348e-06	3.42	R.NCDGALFGGRPCTGNSTVER.D	[96-115]
	FALSE	High	[R].DCNNPAPKFGGR.[R]	1xCarbamidomethyl [C2]	FALSE	0.00139731	0.0017218	1	1	1	generic	generic [155-166]		1	1332.61	High	High	0.0008576	0.0005382	3.43	R.DCNNPAPKFGGR.R	[155-166]
	FALSE	High	[R].DCNNPAPK.[F]	1xCarbamidomethyl [C2]	FALSE	0.0294302	0.00247831	1	1	1	generic	generic [155-162]		0	915.399	High	High	0.001193	0.01547	2.71	R.DCNNPAPK.F	[155-162]
FALSE	High	Master Protein	EMLSAP00000005772	Tubulin alpha-1C chain	0	FALSE	16.913	16	5	6	1	450	50	5.1	16.42	5	High	1
	Checked	Confidence	Annotated Sequence	Modifications	Contaminant	Qvality PEP	Qvality q-value	# Protein Groups	# Proteins	# PSMs	Master Protein Accessions	Positions in Master Proteins	Modifications in Master Proteins	# Missed Cleavages	Theo. MH+ [Da]	Found in Sample: [S1] F1: Sample	Confidence (by Search Engine): Sequest HT	Percolator q-Value (by Search Engine): Sequest HT	Percolator PEP (by Search Engine): Sequest HT	XCorr (by Search Engine): Sequest HT	Sequence in Protein	Positions in Proteins
	FALSE	High	[K].VGINYQPPTVVPGGDLAK.[VQ]		TRUE	0.000459426	0.0017218	3	6	1	EMLSAP00000002834; EMLSAP00000002512; EMLSAP00000005772	EMLSAP00000002834 [335-352]; EMLSAP00000002512 [326-343]; EMLSAP00000005772 [353-370]		0	1824.99	High	High	0.0008576	0.0001579	3.57	K.VGINYQPPTVVPGGDLAK.V	[353-370]
	FALSE	High	[R].QLFHPEQLITGK.[E]		TRUE	0.00154194	0.0017218	2	3	1	EMLSAP00000007488; EMLSAP00000005772	EMLSAP00000007488 [48-59]; EMLSAP00000005772 [85-96]		0	1410.77	High	High	0.0008576	0.0005994	3.54	R.QLFHPEQLITGK.E	[85-96]
	FALSE	High	[R].FDGALNVDLTEFQTNLVPYPR.[I]		TRUE	2.09562e-06	0.0017218	4	7	2	EMLSAP00000007488; EMLSAP00000002834; EMLSAP00000002512; EMLSAP00000005772	EMLSAP00000007488 [207-227]; EMLSAP00000002834 [228-248]; EMLSAP00000002512 [217-237]; EMLSAP00000005772 [244-264]		0	2409.21	High	High	0.0008576	4.221e-07	4.56	R.FDGALNVDLTEFQTNLVPYPR.I	[244-264]
	FALSE	High	[R].LIGQIVSSITASLR.[F]		FALSE	0.0237328	0.00247831	4	6	1	EMLSAP00000007488; EMLSAP00000002834; EMLSAP00000002512; EMLSAP00000005772	EMLSAP00000007488 [193-206]; EMLSAP00000002834 [214-227]; EMLSAP00000002512 [203-216]; EMLSAP00000005772 [230-243]		0	1457.87	High	High	0.001193	0.01215	2.75	R.LIGQIVSSITASLR.F	[230-243]
	FALSE	High	[K].EIVDLVLDR.[VI]		FALSE	0.0457233	0.00247831	1	2	1	EMLSAP00000005772	EMLSAP00000005772 [113-121]		0	1071.6	High	High	0.001193	0.0252	2	K.EIVDLVLDR.I	[113-121]
FALSE	High	Master Protein	EMLSAP00000010938	AP-2 complex subunit beta	0	FALSE	2.437	7	2	2	2	809	89.6	5.27	0	2	High	1
	Checked	Confidence	Annotated Sequence	Modifications	Contaminant	Qvality PEP	Qvality q-value	# Protein Groups	# Proteins	# PSMs	Master Protein Accessions	Positions in Master Proteins	Modifications in Master Proteins	# Missed Cleavages	Theo. MH+ [Da]	Found in Sample: [S1] F1: Sample	Confidence (by Search Engine): Sequest HT	Percolator q-Value (by Search Engine): Sequest HT	Percolator PEP (by Search Engine): Sequest HT	XCorr (by Search Engine): Sequest HT	Sequence in Protein	Positions in Proteins
	FALSE	High	[K].KPTDTQELVQQVLSLATQDSDNPDLRDR.[G]		FALSE	0.0459077	0.00247831	1	1	1	EMLSAP00000010938	EMLSAP00000010938 [492-519]		1	3182.59	High	High	0.001193	0.02528	2.25	K.KPTDTQELVQQVLSLATQDSDNPDLRDR.G	[492-519]
	FALSE	High	[R].KYPNKYESIIATLCENLDSLDEPEAR.[A]	1xCarbamidomethyl [C14]	FALSE	0.216498	0.00446882	1	1	1	EMLSAP00000010938	EMLSAP00000010938 [417-442]		2	3068.49	High	High	0.003148	0.1445	1.55	R.KYPNKYESIIATLCENLDSLDEPEAR.A	[417-442]
FALSE	High	Master Protein	EMLSAP00000003368	Coatomer subunit beta	0	FALSE	9.593	9	6	6	6	980	108.7	5.9	5.83	6	High	1
	Checked	Confidence	Annotated Sequence	Modifications	Contaminant	Qvality PEP	Qvality q-value	# Protein Groups	# Proteins	# PSMs	Master Protein Accessions	Positions in Master Proteins	Modifications in Master Proteins	# Missed Cleavages	Theo. MH+ [Da]	Found in Sample: [S1] F1: Sample	Confidence (by Search Engine): Sequest HT	Percolator q-Value (by Search Engine): Sequest HT	Percolator PEP (by Search Engine): Sequest HT	XCorr (by Search Engine): Sequest HT	Sequence in Protein	Positions in Proteins
	FALSE	High	[R].NTLVEMLEAQTSTTK.[E]		FALSE	0.00461001	0.0017218	1	1	1	EMLSAP00000003368	EMLSAP00000003368 [658-672]		0	1665.84	High	High	0.0008576	0.002	1.74	R.NTLVEMLEAQTSTTK.E	[658-672]
	FALSE	High	[K].VASTENGIIFGNIVYDCTGASSDR.[N]	1xCarbamidomethyl [C17]	FALSE	0.0439179	0.00247831	1	1	1	EMLSAP00000003368	EMLSAP00000003368 [817-840]		0	2546.18	High	High	0.001193	0.02408	2.26	K.VASTENGIIFGNIVYDCTGASSDR.N	[817-840]
	FALSE	High	[K].LLESFLTIR.[N]		FALSE	0.0650697	0.00247831	1	1	1	EMLSAP00000003368	EMLSAP00000003368 [456-464]		0	1091.65	High	High	0.001193	0.0372	1.68	K.LLESFLTIR.N	[456-464]
	FALSE	High	[R].NAFMMLIHADQDR.[A]		FALSE	0.0951516	0.00247831	1	1	1	EMLSAP00000003368	EMLSAP00000003368 [190-202]		0	1561.72	High	High	0.001193	0.05703	0.98	R.NAFMMLIHADQDR.A	[190-202]
	FALSE	High	[R].VLSSTDLEVR.[R]		FALSE	0.0536988	0.00247831	1	1	1	EMLSAP00000003368	EMLSAP00000003368 [326-335]		0	1118.61	High	High	0.001193	0.03007	1.89	R.VLSSTDLEVR.R	[326-335]
	FALSE	High	[R].CIYSLLNSNSPSVR.[Y]	1xCarbamidomethyl [C1]	FALSE	0.133351	0.00346295	1	1	1	EMLSAP00000003368	EMLSAP00000003368 [246-259]		0	1609.8	High	High	0.001683	0.08308	0.9	R.CIYSLLNSNSPSVR.Y	[246-259]
FALSE	High	Master Protein	EMLSAP00000008467	Coatomer subunit gamma-2	0	FALSE	14.089	11	6	7	6	828	92	5.49	9.94	6	High	1
	Checked	Confidence	Annotated Sequence	Modifications	Contaminant	Qvality PEP	Qvality q-value	# Protein Groups	# Proteins	# PSMs	Master Protein Accessions	Positions in Master Proteins	Modifications in Master Proteins	# Missed Cleavages	Theo. MH+ [Da]	Found in Sample: [S1] F1: Sample	Confidence (by Search Engine): Sequest HT	Percolator q-Value (by Search Engine): Sequest HT	Percolator PEP (by Search Engine): Sequest HT	XCorr (by Search Engine): Sequest HT	Sequence in Protein	Positions in Proteins
	FALSE	High	[K].SLHNYTLSSCDQAFDIK.[T]	1xCarbamidomethyl [C10]	FALSE	0.00521314	0.0017218	1	1	2	EMLSAP00000008467	EMLSAP00000008467 [550-566]		0	1998.92	High	High	0.0008576	0.002289	2.05	K.SLHNYTLSSCDQAFDIK.T	[550-566]
	FALSE	High	[K].TSIADTIITIIEENPEAR.[E]		FALSE	0.00859179	0.0017218	1	1	1	EMLSAP00000008467	EMLSAP00000008467 [405-422]		0	1986.04	High	High	0.0008576	0.003967	1.64	K.TSIADTIITIIEENPEAR.E	[405-422]
	FALSE	High	[R].ENGLAHLCEFIEDCDYTALAVR.[I]	2xCarbamidomethyl [C8; C14]	FALSE	7.24336e-05	0.0017218	1	1	1	EMLSAP00000008467	EMLSAP00000008467 [423-444]		0	2596.18	High	High	0.0008576	2.07e-05	3.87	R.ENGLAHLCEFIEDCDYTALAVR.I	[423-444]
	FALSE	High	[R].DGVEVLVR.[V]		FALSE	0.028146	0.00247831	1	1	1	EMLSAP00000008467	EMLSAP00000008467 [792-799]		0	886.499	High	High	0.001193	0.01471	1.94	R.DGVEVLVR.V	[792-799]
	FALSE	High	[K].QIASFVSEISDEFK.[I]		FALSE	0.0333687	0.00247831	1	1	1	EMLSAP00000008467	EMLSAP00000008467 [353-366]		0	1599.79	High	High	0.001193	0.01778	1.44	K.QIASFVSEISDEFK.I	[353-366]
	FALSE	High	[R].EEGGLDYK.[T]		FALSE	0.244414	0.00767156	1	1	1	EMLSAP00000008467	EMLSAP00000008467 [397-404]		0	910.415	High	High	0.004594	0.1657	1.32	R.EEGGLDYK.T	[397-404]
FALSE	Medium	Master Protein	generic	EMLSAP00000008908 5-oxoprolinase	0.011	FALSE	0.915	2	1	1	1	1277	138.9	6.77	0	1	High	1
	Checked	Confidence	Annotated Sequence	Modifications	Contaminant	Qvality PEP	Qvality q-value	# Protein Groups	# Proteins	# PSMs	Master Protein Accessions	Positions in Master Proteins	Modifications in Master Proteins	# Missed Cleavages	Theo. MH+ [Da]	Found in Sample: [S1] F1: Sample	Confidence (by Search Engine): Sequest HT	Percolator q-Value (by Search Engine): Sequest HT	Percolator PEP (by Search Engine): Sequest HT	XCorr (by Search Engine): Sequest HT	Sequence in Protein	Positions in Proteins
	FALSE	High	[R].TALLLNSGFQDLWHIGDQTRPDLFDLK.[A]		FALSE	0.186414	0.00446882	1	1	1	generic	generic [94-120]		0	3113.61	High	High	0.003148	0.1217	1.08	R.TALLLNSGFQDLWHIGDQTRPDLFDLK.A	[94-120]
FALSE	High	Master Protein	EMLSAP00000002472	Myosin heavy chain, non-muscle	0	FALSE	4.015	2	2	3	2	1744	201.7	5.59	2.27	2	High	1
	Checked	Confidence	Annotated Sequence	Modifications	Contaminant	Qvality PEP	Qvality q-value	# Protein Groups	# Proteins	# PSMs	Master Protein Accessions	Positions in Master Proteins	Modifications in Master Proteins	# Missed Cleavages	Theo. MH+ [Da]	Found in Sample: [S1] F1: Sample	Confidence (by Search Engine): Sequest HT	Percolator q-Value (by Search Engine): Sequest HT	Percolator PEP (by Search Engine): Sequest HT	XCorr (by Search Engine): Sequest HT	Sequence in Protein	Positions in Proteins
	FALSE	High	[K].SLEAELIQIQEDLTAAER.[G]		FALSE	0.0147361	0.0017218	1	1	1	EMLSAP00000002472	EMLSAP00000002472 [1405-1422]		0	2029.04	High	High	0.0008576	0.007201	1.67	K.SLEAELIQIQEDLTAAER.G	[1405-1422]
	FALSE	High	[K].LIAELENISTALNVAENK.[A]		FALSE	0.0259516	0.00247831	1	1	2	EMLSAP00000002472	EMLSAP00000002472 [1007-1024]		0	1942.05	High	High	0.001193	0.01341	2.27	K.LIAELENISTALNVAENK.A	[1007-1024]
FALSE	High	Master Protein	generic	EMLSAP00000001109 Importin-5	0	FALSE	3.162	3	2	2	2	1100	123.4	4.86	0	2	High	1
	Checked	Confidence	Annotated Sequence	Modifications	Contaminant	Qvality PEP	Qvality q-value	# Protein Groups	# Proteins	# PSMs	Master Protein Accessions	Positions in Master Proteins	Modifications in Master Proteins	# Missed Cleavages	Theo. MH+ [Da]	Found in Sample: [S1] F1: Sample	Confidence (by Search Engine): Sequest HT	Percolator q-Value (by Search Engine): Sequest HT	Percolator PEP (by Search Engine): Sequest HT	XCorr (by Search Engine): Sequest HT	Sequence in Protein	Positions in Proteins
	FALSE	High	[K].RADTDFNNPTENAISAVTK.[I]		FALSE	0.020752	0.00247831	1	1	1	generic	generic [957-975]		1	2064	High	High	0.001193	0.01049	1.96	K.RADTDFNNPTENAISAVTK.I	[957-975]
	FALSE	High	[K].QNLIAVEGR.[Q]		FALSE	0.107826	0.00346295	1	1	1	generic	generic [48-56]		0	999.558	High	High	0.001683	0.06561	0.93	K.QNLIAVEGR.Q	[48-56]
FALSE	High	Master Protein	EMLSAP00000012062	Sodium/potassium-transporting ATPase subunit beta	0.005	FALSE	2.006	11	2	2	2	327	37	5.21	0	2	High	1
	Checked	Confidence	Annotated Sequence	Modifications	Contaminant	Qvality PEP	Qvality q-value	# Protein Groups	# Proteins	# PSMs	Master Protein Accessions	Positions in Master Proteins	Modifications in Master Proteins	# Missed Cleavages	Theo. MH+ [Da]	Found in Sample: [S1] F1: Sample	Confidence (by Search Engine): Sequest HT	Percolator q-Value (by Search Engine): Sequest HT	Percolator PEP (by Search Engine): Sequest HT	XCorr (by Search Engine): Sequest HT	Sequence in Protein	Positions in Proteins
	FALSE	High	[K].LKFDDTSLEETK.[A]		FALSE	0.114296	0.00346295	1	1	1	EMLSAP00000012062	EMLSAP00000012062 [116-127]		1	1425.71	High	High	0.001683	0.06981	1.21	K.LKFDDTSLEETK.A	[116-127]
	FALSE	High	[R].IYEWVPESYNVDSIADDETIPENIK.[E]		FALSE	0.212623	0.00446882	1	1	1	EMLSAP00000012062	EMLSAP00000012062 [205-229]		0	2939.38	High	High	0.003148	0.1412	1.06	R.IYEWVPESYNVDSIADDETIPENIK.E	[205-229]
FALSE	High	Master Protein	EMLSAP00000005052	Histone H3 >gi|55977046|sp|P84230.2|H32_CAIMO RecName: Histone H3.2 >gi|55977049|sp|P84234.2|H32_ONCMY RecName: Full=Histone H3.2 >gi|55977050|sp|P84235.2|H3_PLADU RecName: Full=Histone H3 >gi|55977051|sp|P84236.2|H3_DROHY RecName: Full=Histone H3 >gi|55977052|sp|P84237.2|H3_TIGCA RecName: Full=Histone H3 >gi|55977053|sp|P84238.2|H3_CHITH RecName: Full=Histone H3	0	FALSE	3.031	10	2	2	2	136	15.4	11.27	2.33	2	High	1
	Checked	Confidence	Annotated Sequence	Modifications	Contaminant	Qvality PEP	Qvality q-value	# Protein Groups	# Proteins	# PSMs	Master Protein Accessions	Positions in Master Proteins	Modifications in Master Proteins	# Missed Cleavages	Theo. MH+ [Da]	Found in Sample: [S1] F1: Sample	Confidence (by Search Engine): Sequest HT	Percolator q-Value (by Search Engine): Sequest HT	Percolator PEP (by Search Engine): Sequest HT	XCorr (by Search Engine): Sequest HT	Sequence in Protein	Positions in Proteins
	FALSE	High	[KR].STELLIR.[K]		FALSE	0.0243186	0.00247831	1	4	1	EMLSAP00000005052	EMLSAP00000005052 [58-64]		0	831.493	High	High	0.001193	0.0125	2.33	K.STELLIR.K	[58-64]
	FALSE	High	[R].EIAQDFK.[T]		FALSE	0.12066	0.00346295	1	5	1	EMLSAP00000005052	EMLSAP00000005052 [74-80]		0	850.431	High	High	0.001683	0.07442	1.5	R.EIAQDFK.T	[74-80]
FALSE	High	Master Protein	EMLSAP00000009032	Transitional endoplasmic reticulum ATPase TER94	0	FALSE	11.508	9	4	4	4	766	84.9	5.41	8.08	4	High	1
	Checked	Confidence	Annotated Sequence	Modifications	Contaminant	Qvality PEP	Qvality q-value	# Protein Groups	# Proteins	# PSMs	Master Protein Accessions	Positions in Master Proteins	Modifications in Master Proteins	# Missed Cleavages	Theo. MH+ [Da]	Found in Sample: [S1] F1: Sample	Confidence (by Search Engine): Sequest HT	Percolator q-Value (by Search Engine): Sequest HT	Percolator PEP (by Search Engine): Sequest HT	XCorr (by Search Engine): Sequest HT	Sequence in Protein	Positions in Proteins
	FALSE	High	[R].LIVEEAVTDDNSVVALK.[Q]		FALSE	0.000307258	0.0017218	1	1	1	EMLSAP00000009032	EMLSAP00000009032 [43-59]		0	1814.97	High	High	0.0008576	0.0001015	3.36	R.LIVEEAVTDDNSVVALK.Q	[43-59]
	FALSE	High	[R].IVSQLLTLMDGLK.[Q]		FALSE	0.00514944	0.0017218	1	1	1	EMLSAP00000009032	EMLSAP00000009032 [341-353]		0	1430.83	High	High	0.0008576	0.002258	2.35	R.IVSQLLTLMDGLK.Q	[341-353]
	FALSE	High	[R].ETVVEIPNVSWEDVGGLEK.[V]		FALSE	0.00146785	0.0017218	1	1	1	EMLSAP00000009032	EMLSAP00000009032 [482-500]		0	2100.05	High	High	0.0008576	0.0005663	2.37	R.ETVVEIPNVSWEDVGGLEK.V	[482-500]
	FALSE	High	[K].NVFIIGATNRPDIIDSAILRPGR.[L]		FALSE	0.0437413	0.00247831	1	1	1	EMLSAP00000009032	EMLSAP00000009032 [580-602]		0	2508.4	High	High	0.001193	0.02394	2.26	K.NVFIIGATNRPDIIDSAILRPGR.L	[580-602]
FALSE	High	Master Protein	EMLSAP00000004199	Coatomer subunit alpha	0	FALSE	5.782	1	3	3	3	4173	469.3	6.13	3.46	3	High	1
	Checked	Confidence	Annotated Sequence	Modifications	Contaminant	Qvality PEP	Qvality q-value	# Protein Groups	# Proteins	# PSMs	Master Protein Accessions	Positions in Master Proteins	Modifications in Master Proteins	# Missed Cleavages	Theo. MH+ [Da]	Found in Sample: [S1] F1: Sample	Confidence (by Search Engine): Sequest HT	Percolator q-Value (by Search Engine): Sequest HT	Percolator PEP (by Search Engine): Sequest HT	XCorr (by Search Engine): Sequest HT	Sequence in Protein	Positions in Proteins
	FALSE	High	[K].ILAYLTAK.[T]		FALSE	0.00624294	0.0017218	1	1	1	EMLSAP00000004199	EMLSAP00000004199 [766-773]		0	892.55	High	High	0.0008576	0.002792	1.75	K.ILAYLTAK.T	[766-773]
	FALSE	High	[R].GVNWASFHPTMPLIVSGADDR.[Q]		FALSE	0.0430417	0.00247831	1	1	1	EMLSAP00000004199	EMLSAP00000004199 [201-221]		0	2270.1	High	High	0.001193	0.02355	1.54	R.GVNWASFHPTMPLIVSGADDR.Q	[201-221]
	FALSE	High	[K].HVILICDK.[K]	1xCarbamidomethyl [C6]	FALSE	0.0457233	0.00247831	1	1	1	EMLSAP00000004199	EMLSAP00000004199 [519-526]		0	997.55	High	High	0.001193	0.0251	1.71	K.HVILICDK.K	[519-526]
FALSE	High	Master Protein	EMLSAP00000003683	Hypothetical protein	0.005	FALSE	1.628	1	1	1	1	1206	134.1	5.17	0	1	High	1
	Checked	Confidence	Annotated Sequence	Modifications	Contaminant	Qvality PEP	Qvality q-value	# Protein Groups	# Proteins	# PSMs	Master Protein Accessions	Positions in Master Proteins	Modifications in Master Proteins	# Missed Cleavages	Theo. MH+ [Da]	Found in Sample: [S1] F1: Sample	Confidence (by Search Engine): Sequest HT	Percolator q-Value (by Search Engine): Sequest HT	Percolator PEP (by Search Engine): Sequest HT	XCorr (by Search Engine): Sequest HT	Sequence in Protein	Positions in Proteins
	FALSE	High	[R].AGILLSSLK.[K]		FALSE	0.0430417	0.00247831	1	1	1	EMLSAP00000003683	EMLSAP00000003683 [331-339]		0	901.572	High	High	0.001193	0.02357	1.29	R.AGILLSSLK.K	[331-339]
FALSE	High	Master Protein	EMLSAP00000009823	Melanization protease 1	0	FALSE	5.909	9	2	3	2	461	51.4	7.56	2.13	2	High	1
	Checked	Confidence	Annotated Sequence	Modifications	Contaminant	Qvality PEP	Qvality q-value	# Protein Groups	# Proteins	# PSMs	Master Protein Accessions	Positions in Master Proteins	Modifications in Master Proteins	# Missed Cleavages	Theo. MH+ [Da]	Found in Sample: [S1] F1: Sample	Confidence (by Search Engine): Sequest HT	Percolator q-Value (by Search Engine): Sequest HT	Percolator PEP (by Search Engine): Sequest HT	XCorr (by Search Engine): Sequest HT	Sequence in Protein	Positions in Proteins
	FALSE	High	[K].SYIENGFVNSICLPFEDNFER.[T]	1xCarbamidomethyl [C12]	FALSE	0.00647737	0.0017218	1	1	2	EMLSAP00000009823	EMLSAP00000009823 [313-333]		0	2550.16	High	High	0.0008576	0.002903	1.89	K.SYIENGFVNSICLPFEDNFER.T	[313-333]
	FALSE	High	[K].YGALLGIVYECGGVLIGER.[Y]	1xCarbamidomethyl [C11]	FALSE	0.00112878	0.0017218	1	1	1	EMLSAP00000009823	EMLSAP00000009823 [219-237]		0	2039.06	High	High	0.0008576	0.0004244	2.13	K.YGALLGIVYECGGVLIGER.Y	[219-237]
FALSE	Medium	Master Protein	EMLSAP00000007514	E3 ubiquitin-protein ligase Nedd-4	0.021	FALSE	0.741	2	1	1	1	812	92.7	6.2	0	1	High	1
	Checked	Confidence	Annotated Sequence	Modifications	Contaminant	Qvality PEP	Qvality q-value	# Protein Groups	# Proteins	# PSMs	Master Protein Accessions	Positions in Master Proteins	Modifications in Master Proteins	# Missed Cleavages	Theo. MH+ [Da]	Found in Sample: [S1] F1: Sample	Confidence (by Search Engine): Sequest HT	Percolator q-Value (by Search Engine): Sequest HT	Percolator PEP (by Search Engine): Sequest HT	XCorr (by Search Engine): Sequest HT	Sequence in Protein	Positions in Proteins
	FALSE	High	[K].TKLWIEFDGEIGLDYGGVAR.[E]		FALSE	0.263965	0.00767156	1	1	1	EMLSAP00000007514	EMLSAP00000007514 [419-438]		1	2239.14	High	High	0.004594	0.1817	1.78	K.TKLWIEFDGEIGLDYGGVAR.E	[419-438]
FALSE	High	Master Protein	EMLSAP00000012802	Tubulin beta-1 chain	0	FALSE	7.571	11	3	5	2	437	49.1	4.88	7.41	3	High	1
	Checked	Confidence	Annotated Sequence	Modifications	Contaminant	Qvality PEP	Qvality q-value	# Protein Groups	# Proteins	# PSMs	Master Protein Accessions	Positions in Master Proteins	Modifications in Master Proteins	# Missed Cleavages	Theo. MH+ [Da]	Found in Sample: [S1] F1: Sample	Confidence (by Search Engine): Sequest HT	Percolator q-Value (by Search Engine): Sequest HT	Percolator PEP (by Search Engine): Sequest HT	XCorr (by Search Engine): Sequest HT	Sequence in Protein	Positions in Proteins
	FALSE	High	[R].FPGQLNADLRK.[L]		TRUE	0.000973735	0.0017218	2	6	3	EMLSAP00000012488; EMLSAP00000012802	EMLSAP00000012488 [241-251]; EMLSAP00000012802 [235-245]		1	1258.69	High	High	0.0008576	0.0003607	2.99	R.FPGQLNADLRK.L	[235-245]
	FALSE	High	[K].FWEIISDEHGIDPTGTYHGTSDLQLER.[T]		FALSE	0.00575184	0.0017218	1	1	1	EMLSAP00000012802	EMLSAP00000012802 [14-40]		0	3116.46	High	High	0.0008576	0.002552	2.43	K.FWEIISDEHGIDPTGTYHGTSDLQLER.T	[14-40]
	FALSE	High	[R].YLTVAAIFR.[G]		FALSE	0.0522112	0.00247831	1	4	1	EMLSAP00000012802	EMLSAP00000012802 [303-311]		0	1053.61	High	High	0.001193	0.02916	1.99	R.YLTVAAIFR.G	[303-311]
FALSE	High	Master Protein	EMLSAP00000002403	Glutamate dehydrogenase, mitochondrial	0	FALSE	3.83	6	2	2	2	550	60.8	7.2	0	2	High	1
	Checked	Confidence	Annotated Sequence	Modifications	Contaminant	Qvality PEP	Qvality q-value	# Protein Groups	# Proteins	# PSMs	Master Protein Accessions	Positions in Master Proteins	Modifications in Master Proteins	# Missed Cleavages	Theo. MH+ [Da]	Found in Sample: [S1] F1: Sample	Confidence (by Search Engine): Sequest HT	Percolator q-Value (by Search Engine): Sequest HT	Percolator PEP (by Search Engine): Sequest HT	XCorr (by Search Engine): Sequest HT	Sequence in Protein	Positions in Proteins
	FALSE	High	[K].IIEPCSHVLELNFPLQR.[D]	1xCarbamidomethyl [C5]	FALSE	0.00705909	0.0017218	1	1	1	EMLSAP00000002403	EMLSAP00000002403 [98-114]		0	2065.09	High	High	0.0008576	0.003197	1.72	K.IIEPCSHVLELNFPLQR.D	[98-114]
	FALSE	High	[R].ESNYHLLQSVQDSLER.[R]		FALSE	0.0790622	0.00247831	1	1	1	EMLSAP00000002403	EMLSAP00000002403 [453-468]		0	1917.93	High	High	0.001193	0.04627	1.25	R.ESNYHLLQSVQDSLER.R	[453-468]
FALSE	High	Master Protein	generic	EMLSAP00000002767 Calmodulin	0	FALSE	2.824	10	1	1	1	170	19	4.31	2.15	1	High	1
	Checked	Confidence	Annotated Sequence	Modifications	Contaminant	Qvality PEP	Qvality q-value	# Protein Groups	# Proteins	# PSMs	Master Protein Accessions	Positions in Master Proteins	Modifications in Master Proteins	# Missed Cleavages	Theo. MH+ [Da]	Found in Sample: [S1] F1: Sample	Confidence (by Search Engine): Sequest HT	Percolator q-Value (by Search Engine): Sequest HT	Percolator PEP (by Search Engine): Sequest HT	XCorr (by Search Engine): Sequest HT	Sequence in Protein	Positions in Proteins
	FALSE	High	[K].EAFSLFDKDGDGTITTK.[E]		FALSE	0.00354606	0.0017218	1	1	1	generic	generic [14-30]		1	1844.89	High	High	0.0008576	0.001498	2.15	K.EAFSLFDKDGDGTITTK.E	[14-30]
FALSE	High	Master Protein	EMLSAP00000003639	Heat shock 70 kDa protein	0	FALSE	5.888	5	2	2	2	627	68.2	5.44	3.29	2	High	1
	Checked	Confidence	Annotated Sequence	Modifications	Contaminant	Qvality PEP	Qvality q-value	# Protein Groups	# Proteins	# PSMs	Master Protein Accessions	Positions in Master Proteins	Modifications in Master Proteins	# Missed Cleavages	Theo. MH+ [Da]	Found in Sample: [S1] F1: Sample	Confidence (by Search Engine): Sequest HT	Percolator q-Value (by Search Engine): Sequest HT	Percolator PEP (by Search Engine): Sequest HT	XCorr (by Search Engine): Sequest HT	Sequence in Protein	Positions in Proteins
	FALSE	High	[K].STAGDTHLGGEDFDNR.[M]		FALSE	4.31815e-05	0.0017218	1	3	1	EMLSAP00000003639	EMLSAP00000003639 [221-236]		0	1691.73	High	High	0.0008576	1.172e-05	3.29	K.STAGDTHLGGEDFDNR.M	[221-236]
	FALSE	High	[K].NQVAINPNNTIFDAKR.[L]		FALSE	0.171166	0.00446882	1	1	1	EMLSAP00000003639	EMLSAP00000003639 [57-72]		1	1814.95	High	High	0.002693	0.1104	1.06	K.NQVAINPNNTIFDAKR.L	[57-72]
FALSE	High	Master Protein	EMLSAP00000005383	Major vault protein (MVP2)	0	FALSE	26.391	13	8	9	6	853	95.3	5.95	22.18	8	High	1
	Checked	Confidence	Annotated Sequence	Modifications	Contaminant	Qvality PEP	Qvality q-value	# Protein Groups	# Proteins	# PSMs	Master Protein Accessions	Positions in Master Proteins	Modifications in Master Proteins	# Missed Cleavages	Theo. MH+ [Da]	Found in Sample: [S1] F1: Sample	Confidence (by Search Engine): Sequest HT	Percolator q-Value (by Search Engine): Sequest HT	Percolator PEP (by Search Engine): Sequest HT	XCorr (by Search Engine): Sequest HT	Sequence in Protein	Positions in Proteins
	FALSE	High	[K].VPHNAAVQVYDYK.[S]		FALSE	0.000380372	0.0017218	2	2	1	EMLSAP00000005145; EMLSAP00000005383	EMLSAP00000005145 [471-483]; EMLSAP00000005383 [473-485]		0	1503.76	High	High	0.0008576	0.0001283	3.84	K.VPHNAAVQVYDYK.S	[473-485]
	FALSE	High	[R].KPGAYLPLAYENILR.[I]		FALSE	0.00766146	0.0017218	1	1	1	EMLSAP00000005383	EMLSAP00000005383 [201-215]		0	1717.96	High	High	0.0008576	0.003496	2.94	R.KPGAYLPLAYENILR.I	[201-215]
	FALSE	High	[K].TITATVIHENEALK.[L]		FALSE	8.36259e-05	0.0017218	1	2	1	EMLSAP00000005383	EMLSAP00000005383 [163-176]		0	1539.84	High	High	0.0008576	2.433e-05	3.52	K.TITATVIHENEALK.L	[163-176]
	FALSE	High	[K].VEVTPLTIVHSSSALLLK.[V]		FALSE	0.000915593	0.0017218	1	1	1	EMLSAP00000005383	EMLSAP00000005383 [109-126]		0	1907.12	High	High	0.0008576	0.0003376	2.8	K.VEVTPLTIVHSSSALLLK.V	[109-126]
	FALSE	High	[R].DVTADRGEWINPEK.[E]		FALSE	0.00523454	0.0017218	2	3	1	EMLSAP00000005145; EMLSAP00000005383	EMLSAP00000005145 [431-444]; EMLSAP00000005383 [433-446]		1	1629.79	High	High	0.0008576	0.0023	2.15	R.DVTADRGEWINPEK.E	[433-446]
	FALSE	High	[K].GEISFFLKPGEILEDGVK.[E]		FALSE	2.2206e-05	0.0017218	1	2	1	EMLSAP00000005383	EMLSAP00000005383 [305-322]		0	1978.05	High	High	0.0008576	5.655e-06	2.49	K.GEISFFLKPGEILEDGVK.E	[305-322]
	FALSE	High	[K].AIPLHDNEGIYVR.[N]		FALSE	0.00263934	0.0017218	1	1	2	EMLSAP00000005383	EMLSAP00000005383 [380-392]		0	1496.79	High	High	0.0008576	0.001084	2.76	K.AIPLHDNEGIYVR.N	[380-392]
	FALSE	High	[R].NIQTGSIR.[S]		FALSE	0.126373	0.00346295	1	1	1	EMLSAP00000005383	EMLSAP00000005383 [393-400]		0	888.49	High	High	0.001683	0.07823	1.68	R.NIQTGSIR.S	[393-400]
FALSE	High	Master Protein	EMLSAP00000007125	Chorion peroxidase	0	FALSE	5.2	6	2	2	2	520	60.2	6.54	2.08	2	High	1
	Checked	Confidence	Annotated Sequence	Modifications	Contaminant	Qvality PEP	Qvality q-value	# Protein Groups	# Proteins	# PSMs	Master Protein Accessions	Positions in Master Proteins	Modifications in Master Proteins	# Missed Cleavages	Theo. MH+ [Da]	Found in Sample: [S1] F1: Sample	Confidence (by Search Engine): Sequest HT	Percolator q-Value (by Search Engine): Sequest HT	Percolator PEP (by Search Engine): Sequest HT	XCorr (by Search Engine): Sequest HT	Sequence in Protein	Positions in Proteins
	FALSE	High	[R].NTGDTHDWDDDLLK.[N]		FALSE	0.0042821	0.0017218	1	1	1	EMLSAP00000007125	EMLSAP00000007125 [96-109]		0	1644.71	High	High	0.0008576	0.001845	2.08	R.NTGDTHDWDDDLLK.N	[96-109]
	FALSE	High	[K].WNHIIPCDSILPFNTR.[I]	1xCarbamidomethyl [C7]	FALSE	0.00750622	0.0017218	1	1	1	EMLSAP00000007125	EMLSAP00000007125 [491-506]		0	1982.99	High	High	0.0008576	0.003419	1.78	K.WNHIIPCDSILPFNTR.I	[491-506]
FALSE	Medium	Master Protein	EMLSAP00000002214	40S ribosomal protein S24	0.011	FALSE	0.899	5	1	1	1	131	15.2	10.86	0	1	High	1
	Checked	Confidence	Annotated Sequence	Modifications	Contaminant	Qvality PEP	Qvality q-value	# Protein Groups	# Proteins	# PSMs	Master Protein Accessions	Positions in Master Proteins	Modifications in Master Proteins	# Missed Cleavages	Theo. MH+ [Da]	Found in Sample: [S1] F1: Sample	Confidence (by Search Engine): Sequest HT	Percolator q-Value (by Search Engine): Sequest HT	Percolator PEP (by Search Engine): Sequest HT	XCorr (by Search Engine): Sequest HT	Sequence in Protein	Positions in Proteins
	FALSE	High	[R].VFAFGYR.[T]		FALSE	0.192692	0.00446882	1	1	1	EMLSAP00000002214	EMLSAP00000002214 [54-60]		0	859.446	High	High	0.003148	0.1262	1.23	R.VFAFGYR.T	[54-60]
FALSE	High	Master Protein	EMLSAP00000009830	Glutathione S-transferase 1, isoform D [Lepeophtheirus salmonis]	0	FALSE	3.693	5	1	1	1	343	38.4	5.9	3.03	1	High	1
	Checked	Confidence	Annotated Sequence	Modifications	Contaminant	Qvality PEP	Qvality q-value	# Protein Groups	# Proteins	# PSMs	Master Protein Accessions	Positions in Master Proteins	Modifications in Master Proteins	# Missed Cleavages	Theo. MH+ [Da]	Found in Sample: [S1] F1: Sample	Confidence (by Search Engine): Sequest HT	Percolator q-Value (by Search Engine): Sequest HT	Percolator PEP (by Search Engine): Sequest HT	XCorr (by Search Engine): Sequest HT	Sequence in Protein	Positions in Proteins
	FALSE	High	[K].TPEFLELNPQHNIPVLK.[Y]		FALSE	0.000575792	0.0017218	1	1	1	EMLSAP00000009830	EMLSAP00000009830 [41-57]		0	1989.08	High	High	0.0008576	0.0002026	3.03	K.TPEFLELNPQHNIPVLK.Y	[41-57]
FALSE	High	Master Protein	EMLSAP00000006889	Myosin heavy chain, muscle	0	FALSE	19.453	3	7	7	7	5813	650.9	5.57	14.64	7	High	1
	Checked	Confidence	Annotated Sequence	Modifications	Contaminant	Qvality PEP	Qvality q-value	# Protein Groups	# Proteins	# PSMs	Master Protein Accessions	Positions in Master Proteins	Modifications in Master Proteins	# Missed Cleavages	Theo. MH+ [Da]	Found in Sample: [S1] F1: Sample	Confidence (by Search Engine): Sequest HT	Percolator q-Value (by Search Engine): Sequest HT	Percolator PEP (by Search Engine): Sequest HT	XCorr (by Search Engine): Sequest HT	Sequence in Protein	Positions in Proteins
	FALSE	High	[R].SAEYTHENPLETK.[N]		FALSE	5.99691e-05	0.0017218	1	1	1	EMLSAP00000006889	EMLSAP00000006889 [5018-5030]		0	1518.71	High	High	0.0008576	1.688e-05	3.49	R.SAEYTHENPLETK.N	[5018-5030]
	FALSE	High	[K].ELDDILIYHTEIVFAR.[T]		FALSE	0.000942281	0.0017218	1	1	1	EMLSAP00000006889	EMLSAP00000006889 [5466-5481]		0	1947.02	High	High	0.0008576	0.0003488	2.18	K.ELDDILIYHTEIVFAR.T	[5466-5481]
	FALSE	High	[R].EWDSAAINDLQDSFGQEWTYHDR.[K]		FALSE	0.000893321	0.0017218	1	1	1	EMLSAP00000006889	EMLSAP00000006889 [5678-5700]		0	2783.2	High	High	0.0008576	0.0003287	4.05	R.EWDSAAINDLQDSFGQEWTYHDR.K	[5678-5700]
	FALSE	High	[K].YQVSIHETEDDTDGR.[T]		FALSE	0.00474419	0.0017218	1	1	1	EMLSAP00000006889	EMLSAP00000006889 [5277-5291]		0	1764.77	High	High	0.0008576	0.002059	2.75	K.YQVSIHETEDDTDGR.T	[5277-5291]
	FALSE	High	[R].AAVPDAVAK.[C]		FALSE	0.00523454	0.0017218	1	1	1	EMLSAP00000006889	EMLSAP00000006889 [1556-1564]; [2428-2436]; [5386-5394]		0	841.478	High	High	0.0008576	0.002299	2.17	R.AAVPDAVAK.C; R.AAVPDAVAK.C; R.AAVPDAVAK.C	[1556-1564]; [2428-2436]; [5386-5394]
	FALSE	High	[R].GFKVDNSSLTGESEPQSR.[S]		FALSE	0.0444521	0.00247831	1	1	1	EMLSAP00000006889	EMLSAP00000006889 [1170-1187]; [2043-2060]; [5000-5017]		1	1937.92	High	High	0.001193	0.02439	1.24	R.GFKVDNSSLTGESEPQSR.S; R.GFKVDNSSLTGESEPQSR.S; R.GFKVDNSSLTGESEPQSR.S	[1170-1187]; [2043-2060]; [5000-5017]
	FALSE	High	[R].EANACVVHGGELKDVSEKELDDILIYHTEIVFAR.[T]	1xCarbamidomethyl [C5]	FALSE	0.234246	0.00665597	1	1	1	EMLSAP00000006889	EMLSAP00000006889 [5448-5481]		2	3869.94	High	High	0.004143	0.1577	2.05	R.EANACVVHGGELKDVSEKELDDILIYHTEIVFAR.T	[5448-5481]
FALSE	High	Master Protein	EMLSAP00000007163	Arginine kinase	0	FALSE	4.17	6	2	2	2	397	43.9	7.59	4.26	2	High	1
	Checked	Confidence	Annotated Sequence	Modifications	Contaminant	Qvality PEP	Qvality q-value	# Protein Groups	# Proteins	# PSMs	Master Protein Accessions	Positions in Master Proteins	Modifications in Master Proteins	# Missed Cleavages	Theo. MH+ [Da]	Found in Sample: [S1] F1: Sample	Confidence (by Search Engine): Sequest HT	Percolator q-Value (by Search Engine): Sequest HT	Percolator PEP (by Search Engine): Sequest HT	XCorr (by Search Engine): Sequest HT	Sequence in Protein	Positions in Proteins
	FALSE	High	[R].QQLVDDHFLFVSGDR.[N]		FALSE	0.0028886	0.0017218	1	2	1	EMLSAP00000007163	EMLSAP00000007163 [207-221]		0	1775.87	High	High	0.0008576	0.001194	2.36	R.QQLVDDHFLFVSGDR.N	[207-221]
	FALSE	High	[K].TSGFTLAK.[A]		FALSE	0.0947791	0.00247831	1	2	1	EMLSAP00000007163	EMLSAP00000007163 [77-84]		0	824.451	High	High	0.001193	0.05668	1.9	K.TSGFTLAK.A	[77-84]
FALSE	High	Master Protein	EMLSAP00000011696	Eukaryotic translation initiation factor 3 subunit B	0	FALSE	7.103	7	3	3	3	688	79.8	5.35	5.66	3	High	1
	Checked	Confidence	Annotated Sequence	Modifications	Contaminant	Qvality PEP	Qvality q-value	# Protein Groups	# Proteins	# PSMs	Master Protein Accessions	Positions in Master Proteins	Modifications in Master Proteins	# Missed Cleavages	Theo. MH+ [Da]	Found in Sample: [S1] F1: Sample	Confidence (by Search Engine): Sequest HT	Percolator q-Value (by Search Engine): Sequest HT	Percolator PEP (by Search Engine): Sequest HT	XCorr (by Search Engine): Sequest HT	Sequence in Protein	Positions in Proteins
	FALSE	High	[K].SHTFLVNLFSDFVK.[Y]		FALSE	0.00940105	0.0017218	1	1	1	EMLSAP00000011696	EMLSAP00000011696 [130-143]		0	1653.86	High	High	0.0008576	0.004384	2.8	K.SHTFLVNLFSDFVK.Y	[130-143]
	FALSE	High	[K].FGNVINEHYPLGSK.[N]		FALSE	0.00123038	0.0017218	1	1	1	EMLSAP00000011696	EMLSAP00000011696 [86-99]		0	1574.8	High	High	0.0008576	0.0004682	2.87	K.FGNVINEHYPLGSK.N	[86-99]
	FALSE	High	[R].GVQYIDFSPNENYLVTFNAR.[A]		FALSE	0.0669116	0.00247831	1	1	1	EMLSAP00000011696	EMLSAP00000011696 [247-266]		0	2347.14	High	High	0.001193	0.03842	1.77	R.GVQYIDFSPNENYLVTFNAR.A	[247-266]
FALSE	Medium	Master Protein	generic	EMLSAP00000003164 Plasminogen	0.028	FALSE	0.697	3	1	1	1	298	33.3	6.87	0	1	High	1
	Checked	Confidence	Annotated Sequence	Modifications	Contaminant	Qvality PEP	Qvality q-value	# Protein Groups	# Proteins	# PSMs	Master Protein Accessions	Positions in Master Proteins	Modifications in Master Proteins	# Missed Cleavages	Theo. MH+ [Da]	Found in Sample: [S1] F1: Sample	Confidence (by Search Engine): Sequest HT	Percolator q-Value (by Search Engine): Sequest HT	Percolator PEP (by Search Engine): Sequest HT	XCorr (by Search Engine): Sequest HT	Sequence in Protein	Positions in Proteins
	FALSE	High	[K].EIGANVIK.[L]		FALSE	0.288604	0.00967614	1	1	1	generic	generic [109-116]		0	843.493	High	High	0.005514	0.201	1.25	K.EIGANVIK.L	[109-116]
FALSE	High	Master Protein	generic	EMLSAP00000007227 Polyubiquitin	0.005	FALSE	1.242	10	1	1	1	282	31.7	8.65	1.8	1	High	1
	Checked	Confidence	Annotated Sequence	Modifications	Contaminant	Qvality PEP	Qvality q-value	# Protein Groups	# Proteins	# PSMs	Master Protein Accessions	Positions in Master Proteins	Modifications in Master Proteins	# Missed Cleavages	Theo. MH+ [Da]	Found in Sample: [S1] F1: Sample	Confidence (by Search Engine): Sequest HT	Percolator q-Value (by Search Engine): Sequest HT	Percolator PEP (by Search Engine): Sequest HT	XCorr (by Search Engine): Sequest HT	Sequence in Protein	Positions in Proteins
	FALSE	High	[R].TLSDYNIQK.[E]		FALSE	0.0955254	0.00247831	1	1	1	generic	generic [110-118]; [184-192]; [260-268]		0	1081.55	High	High	0.001193	0.05723	1.8	R.TLSDYNIQK.E; R.TLSDYNIQK.E; R.TLSDYNIQK.E	[110-118]; [184-192]; [260-268]
FALSE	High	Master Protein	EMLSAP00000007776	Staphylococcal nuclease domain-containing protein 1	0	FALSE	63.984	30	17	26	17	896	99.3	6.81	63.24	17	High	1
	Checked	Confidence	Annotated Sequence	Modifications	Contaminant	Qvality PEP	Qvality q-value	# Protein Groups	# Proteins	# PSMs	Master Protein Accessions	Positions in Master Proteins	Modifications in Master Proteins	# Missed Cleavages	Theo. MH+ [Da]	Found in Sample: [S1] F1: Sample	Confidence (by Search Engine): Sequest HT	Percolator q-Value (by Search Engine): Sequest HT	Percolator PEP (by Search Engine): Sequest HT	XCorr (by Search Engine): Sequest HT	Sequence in Protein	Positions in Proteins
	FALSE	High	[K].MDPAASDAYALEAQYFTESR.[L]		FALSE	0.00374022	0.0017218	1	1	1	EMLSAP00000007776	EMLSAP00000007776 [231-250]		0	2235.99	High	High	0.0008576	0.001591	3.21	K.MDPAASDAYALEAQYFTESR.L	[231-250]
	FALSE	High	[K].MDPAASDAYALEAQYFTESR.[L]	1xOxidation [M1]	FALSE	0.00269403	0.0017218	1	1	1	EMLSAP00000007776	EMLSAP00000007776 [231-250]		0	2251.98	High	High	0.0008576	0.001105	2.23	K.MDPAASDAYALEAQYFTESR.L	[231-250]
	FALSE	High	[K].NCVGSVVTPSGNNIAEALVK.[E]	1xCarbamidomethyl [C2]	FALSE	8.96705e-05	0.0017218	1	1	3	EMLSAP00000007776	EMLSAP00000007776 [267-286]		0	2029.04	High	High	0.0008576	2.621e-05	4.28	K.NCVGSVVTPSGNNIAEALVK.E	[267-286]
	FALSE	High	[R].KVHFDNVAVTETTSDFK.[I]		FALSE	0.000111009	0.0017218	1	1	2	EMLSAP00000007776	EMLSAP00000007776 [668-684]		1	1937.96	High	High	0.0008576	3.322e-05	3.99	R.KVHFDNVAVTETTSDFK.I	[668-684]
	FALSE	High	[K].VTVDYIQPENNDFPEK.[C]		FALSE	0.000712795	0.0017218	1	1	2	EMLSAP00000007776	EMLSAP00000007776 [415-430]		0	1907.9	High	High	0.0008576	0.0002566	2.99	K.VTVDYIQPENNDFPEK.C	[415-430]
	FALSE	High	[R].TGAFRPLYDIPFMFEAR.[E]		FALSE	0.000670232	0.0017218	1	1	1	EMLSAP00000007776	EMLSAP00000007776 [385-401]		0	2031.02	High	High	0.0008576	0.0002397	2.31	R.TGAFRPLYDIPFMFEAR.E	[385-401]
	FALSE	High	[R].NLPGSGQFNEEPFGNEALSFSK.[E]		FALSE	0.00101453	0.0017218	1	1	3	EMLSAP00000007776	EMLSAP00000007776 [552-573]		0	2369.1	High	High	0.0008576	0.0003779	1.99	R.NLPGSGQFNEEPFGNEALSFSK.E	[552-573]
	FALSE	High	[K].QLREEFITNPPLAGVYQPK.[K]		FALSE	0.000242159	0.0017218	1	1	2	EMLSAP00000007776	EMLSAP00000007776 [702-720]		1	2200.18	High	High	0.0008576	7.829e-05	3.73	K.QLREEFITNPPLAGVYQPK.K	[702-720]
	FALSE	High	[R].RPTINSPNATEDEPYAWEAR.[E]		FALSE	7.91718e-08	0.0017218	1	1	1	EMLSAP00000007776	EMLSAP00000007776 [55-74]		0	2317.08	High	High	0.0008576	1.149e-08	6.63	R.RPTINSPNATEDEPYAWEAR.E	[55-74]
	FALSE	High	[R].QIVWDLEDPRR.[L]		FALSE	0.00196431	0.0017218	1	1	1	EMLSAP00000007776	EMLSAP00000007776 [163-173]		1	1426.74	High	High	0.0008576	0.000781	3.3	R.QIVWDLEDPRR.L	[163-173]
	FALSE	High	[K].QVLDGGSIVIR.[G]		FALSE	0.00294845	0.0017218	1	1	1	EMLSAP00000007776	EMLSAP00000007776 [19-29]		0	1156.67	High	High	0.0008576	0.001222	2.83	K.QVLDGGSIVIR.G	[19-29]
	FALSE	High	[R].ESCVITFLLSGIQCPR.[A]	2xCarbamidomethyl [C3; C14]	FALSE	0.00386494	0.0017218	1	1	1	EMLSAP00000007776	EMLSAP00000007776 [533-548]		0	1879.94	High	High	0.0008576	0.00165	2.31	R.ESCVITFLLSGIQCPR.A	[533-548]
	FALSE	High	[R].EVEIEVETVDK.[G]		FALSE	0.00172969	0.0017218	1	1	1	EMLSAP00000007776	EMLSAP00000007776 [580-590]		0	1289.65	High	High	0.0008576	0.0006785	2.92	R.EVEIEVETVDK.G	[580-590]
	FALSE	High	[R].AFITPPGSDTFHHVTLMLSGVR.[C]		FALSE	0.000161287	0.0017218	1	1	1	EMLSAP00000007776	EMLSAP00000007776 [198-219]		0	2383.22	High	High	0.0008576	5.009e-05	3.44	R.AFITPPGSDTFHHVTLMLSGVR.C	[198-219]
	FALSE	High	[R].TGAFRPLYDIPFMFEAR.[E]	1xOxidation [M13]	FALSE	0.0321745	0.00247831	1	1	1	EMLSAP00000007776	EMLSAP00000007776 [385-401]		0	2047.01	High	High	0.001193	0.01703	1.9	R.TGAFRPLYDIPFMFEAR.E	[385-401]
	FALSE	High	[K].TFLPSFQR.[A]		FALSE	0.028146	0.00247831	1	1	1	EMLSAP00000007776	EMLSAP00000007776 [502-509]		0	995.531	High	High	0.001193	0.01469	2.22	K.TFLPSFQR.A	[502-509]
	FALSE	High	[K].IRDSCNDDVLK.[E]	1xCarbamidomethyl [C5]	FALSE	0.0176324	0.00247831	1	1	1	EMLSAP00000007776	EMLSAP00000007776 [128-138]		1	1334.64	High	High	0.001193	0.008756	3.48	K.IRDSCNDDVLK.E	[128-138]
	FALSE	High	[K].LIGQTVK.[V]		FALSE	0.221224	0.00665597	1	1	1	EMLSAP00000007776	EMLSAP00000007776 [408-414]		0	758.477	High	High	0.004143	0.1478	1.45	K.LIGQTVK.V	[408-414]
	FALSE	High	[K].TSCTVLPASFTSLPSFAK.[E]	1xCarbamidomethyl [C3]	FALSE	0.240135	0.00767156	1	1	1	EMLSAP00000007776	EMLSAP00000007776 [764-781]		0	1913.97	High	High	0.004143	0.1626	0.77	K.TSCTVLPASFTSLPSFAK.E	[764-781]
FALSE	High	Master Protein	EMLSAP00000005212	Ribosome-binding protein 1	0	FALSE	21.64	17	8	9	8	862	97	5.39	15.61	8	High	1
	Checked	Confidence	Annotated Sequence	Modifications	Contaminant	Qvality PEP	Qvality q-value	# Protein Groups	# Proteins	# PSMs	Master Protein Accessions	Positions in Master Proteins	Modifications in Master Proteins	# Missed Cleavages	Theo. MH+ [Da]	Found in Sample: [S1] F1: Sample	Confidence (by Search Engine): Sequest HT	Percolator q-Value (by Search Engine): Sequest HT	Percolator PEP (by Search Engine): Sequest HT	XCorr (by Search Engine): Sequest HT	Sequence in Protein	Positions in Proteins
	FALSE	High	[K].SKHDIQATNAVSQAQEK.[L]		FALSE	2.12159e-06	0.0017218	1	1	2	EMLSAP00000005212	EMLSAP00000005212 [565-581]		1	1854.93	High	High	0.0008576	4.28e-07	4.82	K.SKHDIQATNAVSQAQEK.L	[565-581]
	FALSE	High	[K].TLMDEGECQHMIDVLLNK.[Q]	1xCarbamidomethyl [C8]	FALSE	0.00182446	0.0017218	1	1	1	EMLSAP00000005212	EMLSAP00000005212 [156-173]		0	2146	High	High	0.0008576	0.0007195	2.58	K.TLMDEGECQHMIDVLLNK.Q	[156-173]
	FALSE	High	[K].EMSALQLSHQQSLDNR.[V]		FALSE	2.13129e-05	0.0017218	1	1	1	EMLSAP00000005212	EMLSAP00000005212 [266-281]		0	1856.89	High	High	0.0008576	5.413e-06	2.8	K.EMSALQLSHQQSLDNR.V	[266-281]
	FALSE	High	[K].ISEEVSNSQNDKINELK.[S]		FALSE	0.0356006	0.00247831	1	1	1	EMLSAP00000005212	EMLSAP00000005212 [367-383]		1	1946.97	High	High	0.001193	0.0191	2.87	K.ISEEVSNSQNDKINELK.S	[367-383]
	FALSE	High	[R].ITQLTSQVNQFK.[E]		FALSE	0.0476012	0.00247831	1	1	1	EMLSAP00000005212	EMLSAP00000005212 [340-351]		0	1406.76	High	High	0.001193	0.02635	1.68	R.ITQLTSQVNQFK.E	[340-351]
	FALSE	High	[R].ISQLNSLESENSKLNEELSILK.[S]		FALSE	0.0400268	0.00247831	1	1	1	EMLSAP00000005212	EMLSAP00000005212 [734-755]		1	2488.31	High	High	0.001193	0.02172	2.54	R.ISQLNSLESENSKLNEELSILK.S	[734-755]
	FALSE	High	[K].TSETQLSLDSLIISIKDKESEVAR.[L]		FALSE	0.123011	0.00346295	1	1	1	EMLSAP00000005212	EMLSAP00000005212 [424-447]		2	2662.41	High	High	0.001683	0.07597	1.58	K.TSETQLSLDSLIISIKDKESEVAR.L	[424-447]
	FALSE	High	[R].LLPTAEIPTSDYGTWMSFFEK.[E]		FALSE	0.243553	0.00767156	1	1	1	EMLSAP00000005212	EMLSAP00000005212 [593-613]		0	2433.17	High	High	0.004594	0.1655	0.85	R.LLPTAEIPTSDYGTWMSFFEK.E	[593-613]
FALSE	High	Master Protein	EMLSAP00000008852	Venom serine protease Bi-VSP	0	FALSE	2.125	3	1	1	1	449	49.2	6.87	0	1	High	1
	Checked	Confidence	Annotated Sequence	Modifications	Contaminant	Qvality PEP	Qvality q-value	# Protein Groups	# Proteins	# PSMs	Master Protein Accessions	Positions in Master Proteins	Modifications in Master Proteins	# Missed Cleavages	Theo. MH+ [Da]	Found in Sample: [S1] F1: Sample	Confidence (by Search Engine): Sequest HT	Percolator q-Value (by Search Engine): Sequest HT	Percolator PEP (by Search Engine): Sequest HT	XCorr (by Search Engine): Sequest HT	Sequence in Protein	Positions in Proteins
	FALSE	High	[R].VPIPGLDTCGHSIVK.[V]	1xCarbamidomethyl [C9]	FALSE	0.0152873	0.0017218	1	1	1	EMLSAP00000008852	EMLSAP00000008852 [184-198]		0	1592.85	High	High	0.0008576	0.007491	1.63	R.VPIPGLDTCGHSIVK.V	[184-198]
FALSE	Medium	Master Protein	EMLSAP00000003926	FAS-associated factor 1	0.028	FALSE	0.707	2	1	1	1	1188	134.5	5.15	0	1	High	1
	Checked	Confidence	Annotated Sequence	Modifications	Contaminant	Qvality PEP	Qvality q-value	# Protein Groups	# Proteins	# PSMs	Master Protein Accessions	Positions in Master Proteins	Modifications in Master Proteins	# Missed Cleavages	Theo. MH+ [Da]	Found in Sample: [S1] F1: Sample	Confidence (by Search Engine): Sequest HT	Percolator q-Value (by Search Engine): Sequest HT	Percolator PEP (by Search Engine): Sequest HT	XCorr (by Search Engine): Sequest HT	Sequence in Protein	Positions in Proteins
	FALSE	High	[R].YGSPHPNFFPGNLTDAIR.[E]		FALSE	0.281806	0.00967614	1	1	1	EMLSAP00000003926	EMLSAP00000003926 [874-891]		0	2002.98	High	High	0.005514	0.1962	1.08	R.YGSPHPNFFPGNLTDAIR.E	[874-891]
FALSE	High	Master Protein	EMLSAP00000004409	Aldehyde dehydrogenase X, mitochondrial	0.005	FALSE	1.445	2	1	1	1	484	52.8	6.07	0	1	High	1
	Checked	Confidence	Annotated Sequence	Modifications	Contaminant	Qvality PEP	Qvality q-value	# Protein Groups	# Proteins	# PSMs	Master Protein Accessions	Positions in Master Proteins	Modifications in Master Proteins	# Missed Cleavages	Theo. MH+ [Da]	Found in Sample: [S1] F1: Sample	Confidence (by Search Engine): Sequest HT	Percolator q-Value (by Search Engine): Sequest HT	Percolator PEP (by Search Engine): Sequest HT	XCorr (by Search Engine): Sequest HT	Sequence in Protein	Positions in Proteins
	FALSE	High	[R].VSLELGGK.[S]		FALSE	0.0630245	0.00247831	1	1	1	EMLSAP00000004409	EMLSAP00000004409 [248-255]		0	802.467	High	High	0.001193	0.03593	1.57	R.VSLELGGK.S	[248-255]
FALSE	High	Master Protein	EMLSAP00000000747	Nucleoside diphosphate kinase A 1	0	FALSE	2.653	4	1	1	1	425	48.9	7.97	2.25	1	High	1
	Checked	Confidence	Annotated Sequence	Modifications	Contaminant	Qvality PEP	Qvality q-value	# Protein Groups	# Proteins	# PSMs	Master Protein Accessions	Positions in Master Proteins	Modifications in Master Proteins	# Missed Cleavages	Theo. MH+ [Da]	Found in Sample: [S1] F1: Sample	Confidence (by Search Engine): Sequest HT	Percolator q-Value (by Search Engine): Sequest HT	Percolator PEP (by Search Engine): Sequest HT	XCorr (by Search Engine): Sequest HT	Sequence in Protein	Positions in Proteins
	FALSE	High	[R].VMLGETNPKDSAPGTIR.[G]	1xOxidation [M2]	FALSE	0.00508652	0.0017218	1	1	1	EMLSAP00000000747	EMLSAP00000000747 [364-380]		1	1801.91	High	High	0.0008576	0.002224	2.25	R.VMLGETNPKDSAPGTIR.G	[364-380]
FALSE	High	Master Protein	EMLSAP00000007632	Hypothetical protein	0	FALSE	13.46	11	5	6	5	445	48.8	5.78	14.67	5	High	1
	Checked	Confidence	Annotated Sequence	Modifications	Contaminant	Qvality PEP	Qvality q-value	# Protein Groups	# Proteins	# PSMs	Master Protein Accessions	Positions in Master Proteins	Modifications in Master Proteins	# Missed Cleavages	Theo. MH+ [Da]	Found in Sample: [S1] F1: Sample	Confidence (by Search Engine): Sequest HT	Percolator q-Value (by Search Engine): Sequest HT	Percolator PEP (by Search Engine): Sequest HT	XCorr (by Search Engine): Sequest HT	Sequence in Protein	Positions in Proteins
	FALSE	High	[R].KLDIVDFEHGNHPIK.[F]		FALSE	1.81515e-06	0.0017218	1	1	1	EMLSAP00000007632	EMLSAP00000007632 [144-158]		1	1761.93	High	High	0.0008576	3.6e-07	5.04	R.KLDIVDFEHGNHPIK.F	[144-158]
	FALSE	High	[K].WNEEVSNSK.[S]		FALSE	0.00735413	0.0017218	1	1	1	EMLSAP00000007632	EMLSAP00000007632 [26-34]		0	1092.5	High	High	0.0008576	0.00334	2.51	K.WNEEVSNSK.S	[26-34]
	FALSE	High	[K].TAANLDPGK.[N]		FALSE	0.0353137	0.00247831	1	1	2	EMLSAP00000007632	EMLSAP00000007632 [410-418]		0	886.463	High	High	0.001193	0.01891	2.52	K.TAANLDPGK.N	[410-418]
	FALSE	High	[K].SYLEAPFEK.[T]		FALSE	0.0206677	0.00247831	1	1	1	EMLSAP00000007632	EMLSAP00000007632 [124-132]		0	1083.54	High	High	0.001193	0.01045	2.11	K.SYLEAPFEK.T	[124-132]
	FALSE	High	[K].NFTYILR.[A]		FALSE	0.21885	0.00446882	1	1	1	EMLSAP00000007632	EMLSAP00000007632 [355-361]		0	926.509	High	High	0.003148	0.1459	1.27	K.NFTYILR.A	[355-361]
FALSE	High	Master Protein	EMLSAP00000002211	Collagenase [Lepeophtheirus salmonis]	0.008	FALSE	1.086	6	1	1	1	256	27.8	6.87	0	1	High	1
	Checked	Confidence	Annotated Sequence	Modifications	Contaminant	Qvality PEP	Qvality q-value	# Protein Groups	# Proteins	# PSMs	Master Protein Accessions	Positions in Master Proteins	Modifications in Master Proteins	# Missed Cleavages	Theo. MH+ [Da]	Found in Sample: [S1] F1: Sample	Confidence (by Search Engine): Sequest HT	Percolator q-Value (by Search Engine): Sequest HT	Percolator PEP (by Search Engine): Sequest HT	XCorr (by Search Engine): Sequest HT	Sequence in Protein	Positions in Proteins
	FALSE	High	[K].YPDICGLENKPSVDSR.[V]	1xCarbamidomethyl [C5]	FALSE	0.131827	0.00346295	1	1	1	EMLSAP00000002211	EMLSAP00000002211 [19-34]		0	1849.87	High	High	0.001683	0.08204	1.17	K.YPDICGLENKPSVDSR.V	[19-34]
FALSE	High	Master Protein	EMLSAP00000010106	Chorion peroxidase	0	FALSE	94.963	55	21	42	21	411	47.7	6.64	126.55	21	High	1
	Checked	Confidence	Annotated Sequence	Modifications	Contaminant	Qvality PEP	Qvality q-value	# Protein Groups	# Proteins	# PSMs	Master Protein Accessions	Positions in Master Proteins	Modifications in Master Proteins	# Missed Cleavages	Theo. MH+ [Da]	Found in Sample: [S1] F1: Sample	Confidence (by Search Engine): Sequest HT	Percolator q-Value (by Search Engine): Sequest HT	Percolator PEP (by Search Engine): Sequest HT	XCorr (by Search Engine): Sequest HT	Sequence in Protein	Positions in Proteins
	FALSE	High	[R].VNENPGLQSLHTLFMR.[E]		FALSE	2.70303e-06	0.0017218	1	1	2	EMLSAP00000010106	EMLSAP00000010106 [54-69]		0	1855.95	High	High	0.0008576	5.586e-07	5.34	R.VNENPGLQSLHTLFMR.E	[54-69]
	FALSE	High	[R].KQIDQILEGMSIQPTHVVNSK.[I]		FALSE	3.13354e-06	0.0017218	1	1	1	EMLSAP00000010106	EMLSAP00000010106 [189-209]		1	2365.25	High	High	0.0008576	6.573e-07	5.92	R.KQIDQILEGMSIQPTHVVNSK.I	[189-209]
	FALSE	High	[K].KGESFGSDLVSR.[N]		FALSE	0.000163957	0.0017218	1	1	2	EMLSAP00000010106	EMLSAP00000010106 [222-233]		1	1281.64	High	High	0.0008576	5.103e-05	4	K.KGESFGSDLVSR.N	[222-233]
	FALSE	High	[R].KLCGLSPLPSTFAHSPPVEFTWETWK.[I]	1xCarbamidomethyl [C3]	FALSE	5.42929e-07	0.0017218	1	1	3	EMLSAP00000010106	EMLSAP00000010106 [251-276]		1	3015.51	High	High	0.0008576	9.531e-08	5.5	R.KLCGLSPLPSTFAHSPPVEFTWETWK.I	[251-276]
	FALSE	High	[K].KKGESFGSDLVSR.[N]		FALSE	7.60913e-05	0.0017218	1	1	2	EMLSAP00000010106	EMLSAP00000010106 [221-233]		2	1409.74	High	High	0.0008576	2.192e-05	5.41	K.KKGESFGSDLVSR.N	[221-233]
	FALSE	High	[K].NVDDTSGYCHEER.[R]	1xCarbamidomethyl [C9]	FALSE	4.74574e-05	0.0017218	1	1	1	EMLSAP00000010106	EMLSAP00000010106 [332-344]		0	1581.62	High	High	0.0008576	1.302e-05	4.18	K.NVDDTSGYCHEER.R	[332-344]
	FALSE	High	[K].NVDDTSGYCHEERR.[N]	1xCarbamidomethyl [C9]	FALSE	0.00386494	0.0017218	1	1	1	EMLSAP00000010106	EMLSAP00000010106 [332-345]		1	1737.72	High	High	0.0008576	0.001648	2.77	K.NVDDTSGYCHEERR.N	[332-345]
	FALSE	High	[R].NVFIIGSQFNQVQCSSSSK.[L]	1xCarbamidomethyl [C14]	FALSE	3.67763e-06	0.0017218	1	1	2	EMLSAP00000010106	EMLSAP00000010106 [369-387]		0	2130.03	High	High	0.0008576	7.824e-07	4.55	R.NVFIIGSQFNQVQCSSSSK.L	[369-387]
	FALSE	High	[R].QPNWNDEKLYQETR.[R]		FALSE	9.73435e-05	0.0017218	1	1	5	EMLSAP00000010106	EMLSAP00000010106 [82-95]		1	1820.86	High	High	0.0008576	2.87e-05	3.86	R.QPNWNDEKLYQETR.R	[82-95]
	FALSE	High	[K].YLPFEKDICPEVIPTMFSTGDER.[V]	1xCarbamidomethyl [C9]	FALSE	0.01267	0.0017218	1	1	1	EMLSAP00000010106	EMLSAP00000010106 [31-53]		1	2744.29	High	High	0.0008576	0.00608	2.15	K.YLPFEKDICPEVIPTMFSTGDER.V	[31-53]
	FALSE	High	[R].CLIAEQFR.[R]	1xCarbamidomethyl [C1]	FALSE	0.0130908	0.0017218	1	1	2	EMLSAP00000010106	EMLSAP00000010106 [311-318]		0	1036.52	High	High	0.0008576	0.006322	2.93	R.CLIAEQFR.R	[311-318]
	FALSE	High	[R].CLIAEQFRR.[V]	1xCarbamidomethyl [C1]	FALSE	0.00723466	0.0017218	1	1	2	EMLSAP00000010106	EMLSAP00000010106 [311-319]		1	1192.63	High	High	0.0008576	0.00328	2.6	R.CLIAEQFRR.V	[311-319]
	FALSE	High	[K].DICPEVIPTMFSTGDER.[V]	1xCarbamidomethyl [C3]	FALSE	0.00168071	0.0017218	1	1	2	EMLSAP00000010106	EMLSAP00000010106 [37-53]		0	1966.89	High	High	0.0008576	0.0006598	3.5	K.DICPEVIPTMFSTGDER.V	[37-53]
	FALSE	High	[K].DICPEVIPTMFSTGDER.[V]	1xCarbamidomethyl [C3]; 1xOxidation [M10]	FALSE	0.00130315	0.0017218	1	1	3	EMLSAP00000010106	EMLSAP00000010106 [37-53]		0	1982.88	High	High	0.0008576	0.0004968	3.25	K.DICPEVIPTMFSTGDER.V	[37-53]
	FALSE	High	[R].DHELAPYNSYR.[K]		FALSE	0.00204658	0.0017218	1	1	2	EMLSAP00000010106	EMLSAP00000010106 [240-250]		0	1364.62	High	High	0.0008576	0.0008177	2.85	R.DHELAPYNSYR.K	[240-250]
	FALSE	High	[R].FGHSLITNIMHTYENGK.[Q]		FALSE	7.41725e-07	0.0017218	1	1	1	EMLSAP00000010106	EMLSAP00000010106 [153-169]		0	1961.95	High	High	0.0008576	1.342e-07	5.37	R.FGHSLITNIMHTYENGK.Q	[153-169]
	FALSE	High	[R].GALVGPTFR.[C]		FALSE	0.0165865	0.0017218	1	1	2	EMLSAP00000010106	EMLSAP00000010106 [302-310]		0	917.52	High	High	0.0008576	0.008205	2.55	R.GALVGPTFR.C	[302-310]
	FALSE	High	[R].GRDHELAPYNSYR.[K]		FALSE	0.000796334	0.0017218	1	1	2	EMLSAP00000010106	EMLSAP00000010106 [238-250]		1	1577.75	High	High	0.0008576	0.0002897	4.52	R.GRDHELAPYNSYR.K	[238-250]
	FALSE	High	[R].FGHSLITNIMHTYENGK.[Q]	1xOxidation [M10]	FALSE	0.000114715	0.0017218	1	1	2	EMLSAP00000010106	EMLSAP00000010106 [153-169]		0	1977.95	High	High	0.0008576	3.436e-05	4.96	R.FGHSLITNIMHTYENGK.Q	[153-169]
	FALSE	High	[R].RLVIAEWQNVVYGEFLPLVLGSK.[F]		FALSE	0.0177044	0.00247831	1	1	1	EMLSAP00000010106	EMLSAP00000010106 [96-118]		1	2630.47	High	High	0.001193	0.00881	2.07	R.RLVIAEWQNVVYGEFLPLVLGSK.F	[96-118]
	FALSE	High	[R].SGDRYFFTHK.[N]		FALSE	0.0300328	0.00247831	1	1	1	EMLSAP00000010106	EMLSAP00000010106 [322-331]		1	1257.6	High	High	0.001193	0.01578	3.39	R.SGDRYFFTHK.N	[322-331]
	FALSE	High	[R].QPNWNDEKLYQETRR.[L]		FALSE	0.10411	0.00346295	1	1	1	EMLSAP00000010106	EMLSAP00000010106 [82-96]		2	1976.96	High	High	0.001683	0.06297	1.88	R.QPNWNDEKLYQETRR.L	[82-96]
	FALSE	High	[R].QPNWNDEK.[L]		FALSE	0.235916	0.00665597	1	1	1	EMLSAP00000010106	EMLSAP00000010106 [82-89]		0	1030.46	High	High	0.004143	0.1597	2.53	R.QPNWNDEK.L	[82-89]
FALSE	High	Master Protein	EMLSAP00000010986	Alpha-aminoadipic semialdehyde synthase, mitochondrial	0	FALSE	2.536	2	1	1	1	911	100.4	6.67	2.32	1	High	1
	Checked	Confidence	Annotated Sequence	Modifications	Contaminant	Qvality PEP	Qvality q-value	# Protein Groups	# Proteins	# PSMs	Master Protein Accessions	Positions in Master Proteins	Modifications in Master Proteins	# Missed Cleavages	Theo. MH+ [Da]	Found in Sample: [S1] F1: Sample	Confidence (by Search Engine): Sequest HT	Percolator q-Value (by Search Engine): Sequest HT	Percolator PEP (by Search Engine): Sequest HT	XCorr (by Search Engine): Sequest HT	Sequence in Protein	Positions in Proteins
	FALSE	High	[K].AGAFIQEDISEASVIFGVK.[Q]		FALSE	0.00647737	0.0017218	1	1	1	EMLSAP00000010986	EMLSAP00000010986 [76-94]		0	1981.03	High	High	0.0008576	0.002912	2.32	K.AGAFIQEDISEASVIFGVK.Q	[76-94]
FALSE	High	Master Protein	EMLSAP00000001246	26S proteasome non-ATPase regulatory subunit 1	0	FALSE	2.872	2	2	2	2	930	103.3	5.64	1.73	2	High	1
	Checked	Confidence	Annotated Sequence	Modifications	Contaminant	Qvality PEP	Qvality q-value	# Protein Groups	# Proteins	# PSMs	Master Protein Accessions	Positions in Master Proteins	Modifications in Master Proteins	# Missed Cleavages	Theo. MH+ [Da]	Found in Sample: [S1] F1: Sample	Confidence (by Search Engine): Sequest HT	Percolator q-Value (by Search Engine): Sequest HT	Percolator PEP (by Search Engine): Sequest HT	XCorr (by Search Engine): Sequest HT	Sequence in Protein	Positions in Proteins
	FALSE	High	[K].IIDSYISK.[R]		FALSE	0.0186674	0.00247831	1	1	1	EMLSAP00000001246	EMLSAP00000001246 [107-114]		0	938.519	High	High	0.001193	0.009343	1.73	K.IIDSYISK.R	[107-114]
	FALSE	High	[R].SLAALIASK.[V]		FALSE	0.215718	0.00446882	1	1	1	EMLSAP00000001246	EMLSAP00000001246 [61-69]		0	873.54	High	High	0.003148	0.1436	1.35	R.SLAALIASK.V	[61-69]
FALSE	High	Master Protein	EMLSAP00000005170	CD63 antigen	0.005	FALSE	1.426	5	1	2	1	350	38.4	7.21	0	1	High	1
	Checked	Confidence	Annotated Sequence	Modifications	Contaminant	Qvality PEP	Qvality q-value	# Protein Groups	# Proteins	# PSMs	Master Protein Accessions	Positions in Master Proteins	Modifications in Master Proteins	# Missed Cleavages	Theo. MH+ [Da]	Found in Sample: [S1] F1: Sample	Confidence (by Search Engine): Sequest HT	Percolator q-Value (by Search Engine): Sequest HT	Percolator PEP (by Search Engine): Sequest HT	XCorr (by Search Engine): Sequest HT	Sequence in Protein	Positions in Proteins
	FALSE	High	[R].YKWDTLQSEYSCCGGYR.[W]	2xCarbamidomethyl [C12; C13]	FALSE	0.0655909	0.00247831	1	1	2	EMLSAP00000005170	EMLSAP00000005170 [196-212]		1	2172.91	High	High	0.001193	0.03754	1.3	R.YKWDTLQSEYSCCGGYR.W	[196-212]
FALSE	High	Master Protein	EMLSAP00000008226	Gelsolin, cytoplasmic	0	FALSE	11.456	7	2	2	2	695	78.2	4.98	8.85	2	High	1
	Checked	Confidence	Annotated Sequence	Modifications	Contaminant	Qvality PEP	Qvality q-value	# Protein Groups	# Proteins	# PSMs	Master Protein Accessions	Positions in Master Proteins	Modifications in Master Proteins	# Missed Cleavages	Theo. MH+ [Da]	Found in Sample: [S1] F1: Sample	Confidence (by Search Engine): Sequest HT	Percolator q-Value (by Search Engine): Sequest HT	Percolator PEP (by Search Engine): Sequest HT	XCorr (by Search Engine): Sequest HT	Sequence in Protein	Positions in Proteins
	FALSE	High	[R].LRNDIFFWLGSETSQDESGTAAIK.[S]		FALSE	2.23687e-07	0.0017218	1	1	1	EMLSAP00000008226	EMLSAP00000008226 [37-60]		1	2685.32	High	High	0.0008576	3.594e-08	6.08	R.LRNDIFFWLGSETSQDESGTAAIK.S	[37-60]
	FALSE	High	[R].VAEIALDPDLVNQSDCYVLDLGK.[G]	1xCarbamidomethyl [C16]	FALSE	0.000296113	0.0017218	1	1	1	EMLSAP00000008226	EMLSAP00000008226 [128-150]		0	2547.26	High	High	0.0008576	9.742e-05	2.76	R.VAEIALDPDLVNQSDCYVLDLGK.G	[128-150]
FALSE	High	Master Protein	EMLSAP00000002486	TSP1-containing protein, partial [Lepeophtheirus salmonis]	0	FALSE	16.522	64	7	49	7	72	8.1	8.28	92.96	7	High	1
	Checked	Confidence	Annotated Sequence	Modifications	Contaminant	Qvality PEP	Qvality q-value	# Protein Groups	# Proteins	# PSMs	Master Protein Accessions	Positions in Master Proteins	Modifications in Master Proteins	# Missed Cleavages	Theo. MH+ [Da]	Found in Sample: [S1] F1: Sample	Confidence (by Search Engine): Sequest HT	Percolator q-Value (by Search Engine): Sequest HT	Percolator PEP (by Search Engine): Sequest HT	XCorr (by Search Engine): Sequest HT	Sequence in Protein	Positions in Proteins
	FALSE	High	[K].QFCTGTIPK.[Q]	1xCarbamidomethyl [C3]	FALSE	0.016519	0.0017218	1	1	22	EMLSAP00000002486	EMLSAP00000002486 [49-57]		0	1051.52	High	High	0.0008576	0.008155	2.3	K.QFCTGTIPK.Q	[49-57]
	FALSE	High	[R].NGGLPCRGETK.[E]	1xCarbamidomethyl [C6]	FALSE	0.00194028	0.0017218	1	1	3	EMLSAP00000002486	EMLSAP00000002486 [36-46]		1	1188.58	High	High	0.0008576	0.0007729	3	R.NGGLPCRGETK.E	[36-46]
	FALSE	High	[K].QVNNPSDICFYIGQK.[-]	1xCarbamidomethyl [C9]	FALSE	0.00188534	0.0017218	1	1	1	EMLSAP00000002486	EMLSAP00000002486 [58-72]		0	1782.85	High	High	0.0008576	0.0007466	3.23	K.QVNNPSDICFYIGQK.-	[58-72]
	FALSE	High	[R].FCSNPVPR.[N]	1xCarbamidomethyl [C2]	FALSE	0.0169281	0.0017218	1	1	12	EMLSAP00000002486	EMLSAP00000002486 [28-35]		0	976.467	High	High	0.0008576	0.008386	2.53	R.FCSNPVPR.N	[28-35]
	FALSE	High	[R].RFCSNPVPR.[N]	1xCarbamidomethyl [C3]	FALSE	0.0524212	0.00247831	1	1	4	EMLSAP00000002486	EMLSAP00000002486 [27-35]		1	1132.57	High	High	0.001193	0.02932	2.35	R.RFCSNPVPR.N	[27-35]
	FALSE	High	[R].NGGLPCR.[G]	1xCarbamidomethyl [C6]	FALSE	0.0819277	0.00247831	1	1	5	EMLSAP00000002486	EMLSAP00000002486 [36-42]		0	773.372	High	High	0.001193	0.04815	1.4	R.NGGLPCR.G	[36-42]
	FALSE	High	[K].EKQFCTGTIPK.[Q]	1xCarbamidomethyl [C5]	FALSE	0.0554495	0.00247831	1	1	2	EMLSAP00000002486	EMLSAP00000002486 [47-57]		1	1308.66	High	High	0.001193	0.03119	2.85	K.EKQFCTGTIPK.Q	[47-57]
FALSE	High	Master Protein	EMLSAP00000003367	Otogelin-like protein	0	FALSE	27.433	7	5	8	3	769	87	6.6	30.76	5	High	1
	Checked	Confidence	Annotated Sequence	Modifications	Contaminant	Qvality PEP	Qvality q-value	# Protein Groups	# Proteins	# PSMs	Master Protein Accessions	Positions in Master Proteins	Modifications in Master Proteins	# Missed Cleavages	Theo. MH+ [Da]	Found in Sample: [S1] F1: Sample	Confidence (by Search Engine): Sequest HT	Percolator q-Value (by Search Engine): Sequest HT	Percolator PEP (by Search Engine): Sequest HT	XCorr (by Search Engine): Sequest HT	Sequence in Protein	Positions in Proteins
	FALSE	High	[K].KSSCIIWSGSHIR.[T]	1xCarbamidomethyl [C4]	FALSE	2.87602e-05	0.0017218	2	2	2	generic; EMLSAP00000003367	generic [121-133]; EMLSAP00000003367 [386-398]		1	1530.78	High	High	0.0008576	7.523e-06	4.62	K.KSSCIIWSGSHIR.T	[386-398]
	FALSE	High	[K].SSCIIWSGSHIR.[T]	1xCarbamidomethyl [C3]	FALSE	0.00112878	0.0017218	2	2	2	generic; EMLSAP00000003367	generic [122-133]; EMLSAP00000003367 [387-398]		0	1402.69	High	High	0.0008576	0.0004245	3.43	K.SSCIIWSGSHIR.T	[387-398]
	FALSE	High	[K].TIYQECNQCQCEAGNWLCSEK.[M]	4xCarbamidomethyl [C6; C9; C11; C18]	FALSE	0.0028886	0.0017218	1	1	3	EMLSAP00000003367	EMLSAP00000003367 [717-737]		0	2678.07	High	High	0.0008576	0.001196	4.26	K.TIYQECNQCQCEAGNWLCSEK.M	[717-737]
	FALSE	High	[R].SCSYYGHNHITTFDGK.[D]	1xCarbamidomethyl [C2]	FALSE	5.32383e-05	0.0017218	1	1	1	EMLSAP00000003367	EMLSAP00000003367 [742-757]		0	1886.81	High	High	0.0008576	1.482e-05	4.63	R.SCSYYGHNHITTFDGK.D	[742-757]
	FALSE	High	[R].SCSYYGHNHITTFDGKDFSFR.[S]	1xCarbamidomethyl [C2]	FALSE	1.03009e-06	0.0017218	1	1	2	EMLSAP00000003367	EMLSAP00000003367 [742-762]		1	2539.11	High	High	0.0008576	1.929e-07	5.12	R.SCSYYGHNHITTFDGKDFSFR.S	[742-762]
FALSE	High	Master Protein	generic	EMLSAP00000010397 Hemicentin-1	0	FALSE	82.58	36	15	48	15	554	61.1	7.43	137.93	15	High	1
	Checked	Confidence	Annotated Sequence	Modifications	Contaminant	Qvality PEP	Qvality q-value	# Protein Groups	# Proteins	# PSMs	Master Protein Accessions	Positions in Master Proteins	Modifications in Master Proteins	# Missed Cleavages	Theo. MH+ [Da]	Found in Sample: [S1] F1: Sample	Confidence (by Search Engine): Sequest HT	Percolator q-Value (by Search Engine): Sequest HT	Percolator PEP (by Search Engine): Sequest HT	XCorr (by Search Engine): Sequest HT	Sequence in Protein	Positions in Proteins
	FALSE	High	[R].NCDNPAPKFGGQR.[C]	1xCarbamidomethyl [C2]	FALSE	0.000191637	0.0017218	1	1	1	generic	generic [483-495]		1	1460.67	High	High	0.0008576	6.059e-05	3.8	R.NCDNPAPKFGGQR.C	[483-495]
	FALSE	High	[K].CNDCVNGCCHEPNK.[C]	4xCarbamidomethyl [C1; C4; C8; C9]	FALSE	1.76453e-05	0.0017218	1	1	1	generic	generic [108-121]		0	1763.64	High	High	0.0008576	4.396e-06	4.94	K.CNDCVNGCCHEPNK.C	[108-121]
	FALSE	High	[R].CSGSPTETVKCFSTFCPIAGR.[W]	3xCarbamidomethyl [C1; C11; C16]	FALSE	4.192e-07	0.0017218	1	1	4	generic	generic [323-343]		1	2362.06	High	High	0.0008576	7.175e-08	4.46	R.CSGSPTETVKCFSTFCPIAGR.W	[323-343]
	FALSE	High	[K].CFKKPFECVCNPGWK.[G]	3xCarbamidomethyl [C1; C8; C10]	FALSE	4.59241e-05	0.0017218	1	1	1	generic	generic [147-161]		1	1956.89	High	High	0.0008576	1.257e-05	2.45	K.CFKKPFECVCNPGWK.G	[147-161]
	FALSE	High	[K].CFSTFCPIAGR.[W]	2xCarbamidomethyl [C1; C6]	FALSE	0.000653927	0.0017218	1	1	3	generic	generic [333-343]		0	1315.59	High	High	0.0008576	0.000233	3.32	K.CFSTFCPIAGR.W	[333-343]
	FALSE	High	[R].CLGSEFDTQNCETDSCPIDGR.[W]	3xCarbamidomethyl [C1; C11; C16]	FALSE	9.60648e-07	0.0017218	1	1	4	generic	generic [496-516]		0	2460.97	High	High	0.0008576	1.785e-07	4.78	R.CLGSEFDTQNCETDSCPIDGR.W	[496-516]
	FALSE	High	[R].YGGNRCSGSPTETVK.[C]	1xCarbamidomethyl [C6]	FALSE	5.99691e-05	0.0017218	1	1	1	generic	generic [318-332]		1	1612.74	High	High	0.0008576	1.683e-05	3.56	R.YGGNRCSGSPTETVK.C	[318-332]
	FALSE	High	[R].DTCHPENGYCQRPGECICK.[H]	4xCarbamidomethyl [C3; C10; C16; C18]	FALSE	4.3083e-10	0.0017218	1	1	6	generic	generic [172-190]		0	2380.95	High	High	0.0008576	3.709e-11	3.49	R.DTCHPENGYCQRPGECICK.H	[172-190]
	FALSE	High	[R].HCGEPLFGGQSCPGNITIEKDVIDCWVR.[Q]	3xCarbamidomethyl [C2; C12; C25]	FALSE	0.000144365	0.0017218	1	1	2	generic	generic [424-451]		1	3244.5	High	High	0.0008576	4.426e-05	2.37	R.HCGEPLFGGQSCPGNITIEKDVIDCWVR.Q	[424-451]
	FALSE	High	[R].HCGEPLFGGQSCPGNITIEK.[D]	2xCarbamidomethyl [C2; C12]	FALSE	1.4299e-07	0.0017218	1	1	6	generic	generic [424-443]		0	2201.01	High	High	0.0008576	2.206e-08	4.16	R.HCGEPLFGGQSCPGNITIEK.D	[424-443]
	FALSE	High	[R].GASCIGESSQTNTLFIK.[E]	1xCarbamidomethyl [C4]	FALSE	0.000184686	0.0017218	1	1	9	generic	generic [377-393]		0	1812.88	High	High	0.0008576	5.797e-05	4.33	R.GASCIGESSQTNTLFIK.E	[377-393]
	FALSE	High	[K].YTCDSIGNVICLPGWSQPEHLCETPVCSIEGR.[S]	4xCarbamidomethyl [C3; C11; C22; C27]	FALSE	0.00139731	0.0017218	1	1	2	generic	generic [18-49]		0	3734.67	High	High	0.0008576	0.0005366	3.12	K.YTCDSIGNVICLPGWSQPEHLCETPVCSIEGR.S	[18-49]
	FALSE	High	[R].ACSDPIPR.[Y]	1xCarbamidomethyl [C2]	FALSE	0.0552277	0.00247831	1	1	2	generic	generic [310-317]		0	915.435	High	High	0.001193	0.03105	2.45	R.ACSDPIPR.Y	[310-317]
	FALSE	High	[K].DVIDCWVR.[Q]	1xCarbamidomethyl [C5]	FALSE	0.0607981	0.00247831	1	1	5	generic	generic [444-451]		0	1062.5	High	High	0.001193	0.03456	1.36	K.DVIDCWVR.Q	[444-451]
	FALSE	High	[K].IDGEWAR.[W]		FALSE	0.164885	0.00346295	1	1	1	generic	generic [283-289]		0	846.41	High	High	0.002201	0.1058	2.25	K.IDGEWAR.W	[283-289]
FALSE	High	Master Protein	EMLSAP00000000806	Bifunctional glutamate/proline--tRNA ligase	0	FALSE	2.777	1	1	1	1	2032	229.2	8.75	2.04	1	High	1
	Checked	Confidence	Annotated Sequence	Modifications	Contaminant	Qvality PEP	Qvality q-value	# Protein Groups	# Proteins	# PSMs	Master Protein Accessions	Positions in Master Proteins	Modifications in Master Proteins	# Missed Cleavages	Theo. MH+ [Da]	Found in Sample: [S1] F1: Sample	Confidence (by Search Engine): Sequest HT	Percolator q-Value (by Search Engine): Sequest HT	Percolator PEP (by Search Engine): Sequest HT	XCorr (by Search Engine): Sequest HT	Sequence in Protein	Positions in Proteins
	FALSE	High	[K].SAITQEVNLLLSLK.[A]		FALSE	0.00392885	0.0017218	1	1	1	EMLSAP00000000806	EMLSAP00000000806 [1425-1438]		0	1528.89	High	High	0.0008576	0.001673	2.04	K.SAITQEVNLLLSLK.A	[1425-1438]
FALSE	High	Master Protein	EMLSAP00000001323	Dolichyl-diphosphooligosaccharide--protein glycosyltransferase 48 kDa subunit	0.005	FALSE	2.007	5	1	1	1	455	50.7	6.54	0	1	High	1
	Checked	Confidence	Annotated Sequence	Modifications	Contaminant	Qvality PEP	Qvality q-value	# Protein Groups	# Proteins	# PSMs	Master Protein Accessions	Positions in Master Proteins	Modifications in Master Proteins	# Missed Cleavages	Theo. MH+ [Da]	Found in Sample: [S1] F1: Sample	Confidence (by Search Engine): Sequest HT	Percolator q-Value (by Search Engine): Sequest HT	Percolator PEP (by Search Engine): Sequest HT	XCorr (by Search Engine): Sequest HT	Sequence in Protein	Positions in Proteins
	FALSE	High	[R].VIFSGSLDFFSNDYFESSVHSR.[G]		FALSE	0.0196024	0.00247831	1	1	1	EMLSAP00000001323	EMLSAP00000001323 [254-275]		0	2540.17	High	High	0.001193	0.00985	1.52	R.VIFSGSLDFFSNDYFESSVHSR.G	[254-275]
FALSE	High	Master Protein	generic	EMLSAP00000005417 Hemicentin-1	0	FALSE	253.972	43	37	643	35	805	87	7.75	1696.7	37	High	1
	Checked	Confidence	Annotated Sequence	Modifications	Contaminant	Qvality PEP	Qvality q-value	# Protein Groups	# Proteins	# PSMs	Master Protein Accessions	Positions in Master Proteins	Modifications in Master Proteins	# Missed Cleavages	Theo. MH+ [Da]	Found in Sample: [S1] F1: Sample	Confidence (by Search Engine): Sequest HT	Percolator q-Value (by Search Engine): Sequest HT	Percolator PEP (by Search Engine): Sequest HT	XCorr (by Search Engine): Sequest HT	Sequence in Protein	Positions in Proteins
	FALSE	High	[R].LTDRYICDSEGNVICVDGWSYPSK.[L]	2xCarbamidomethyl [C7; C15]	FALSE	3.41255e-08	0.0017218	1	2	39	generic	generic [43-66]		1	2834.28	High	High	0.0008576	4.553e-09	5.9	R.LTDRYICDSEGNVICVDGWSYPSK.L	[43-66]
	FALSE	High	[R].NCDGALFGGRPCTGNSTVER.[D]	2xCarbamidomethyl [C2; C12]	FALSE	9.9726e-06	0.0017218	2	2	28	generic; generic	generic [96-115]; generic [450-469]		0	2167.96	High	High	0.0008576	2.348e-06	3.42	R.NCDGALFGGRPCTGNSTVER.D	[450-469]
	FALSE	High	[R].ITPLSRPGATACLAENLR.[L]	1xCarbamidomethyl [C12]	FALSE	5.30202e-05	0.0017218	1	2	93	generic	generic [25-42]		0	1940.04	High	High	0.0008576	1.469e-05	3.68	R.ITPLSRPGATACLAENLR.L	[25-42]
	FALSE	High	[K].LCSEPICDMNGR.[G]	2xCarbamidomethyl [C2; C7]	FALSE	0.000692606	0.0017218	1	2	2	generic	generic [67-78]		0	1451.61	High	High	0.0008576	0.0002483	3.2	K.LCSEPICDMNGR.G	[67-78]
	FALSE	High	[K].LCSEPICDMNGR.[G]	2xCarbamidomethyl [C2; C7]; 1xOxidation [M9]	FALSE	0.00884146	0.0017218	1	2	3	generic	generic [67-78]		0	1467.6	High	High	0.0008576	0.0041	2.67	K.LCSEPICDMNGR.G	[67-78]
	FALSE	High	[R].TCADHNGVSGNCR.[G]	2xCarbamidomethyl [C2; C12]	FALSE	0.000343272	0.0017218	1	1	1	generic	generic [282-294]		0	1447.58	High	High	0.0008576	0.0001148	4.98	R.TCADHNGVSGNCR.G	[282-294]
	FALSE	High	[R].TCADHNGVSGNCRGSSTESR.[R]	2xCarbamidomethyl [C2; C12]	FALSE	0.00444303	0.0017218	1	1	1	generic	generic [282-301]		1	2151.89	High	High	0.0008576	0.001917	2.76	R.TCADHNGVSGNCRGSSTESR.R	[282-301]
	FALSE	High	[R].TCIEPQFGGK.[S]	1xCarbamidomethyl [C2]	FALSE	0.00274986	0.0017218	1	1	42	generic	generic [554-563]		0	1136.54	High	High	0.0008576	0.001131	2.68	R.TCIEPQFGGK.S	[554-563]
	FALSE	High	[R].TCIEPQFGGKSCSGSSNDDR.[A]	2xCarbamidomethyl [C2; C12]	FALSE	3.5281e-07	0.0017218	1	1	7	generic	generic [554-573]		1	2201.92	High	High	0.0008576	5.94e-08	5.11	R.TCIEPQFGGKSCSGSSNDDR.A	[554-573]
	FALSE	High	[R].QCDSPRPSSGGR.[N]	1xCarbamidomethyl [C2]	FALSE	0.00303433	0.0017218	1	1	2	generic	generic [713-724]		0	1303.58	High	High	0.0008576	0.001261	2.33	R.QCDSPRPSSGGR.N	[713-724]
	FALSE	High	[K].NGHCITHPFQCECIDGWTGLDCSKPICR.[D]	5xCarbamidomethyl [C4; C11; C13; C22; C27]	FALSE	1.01515e-11	0.0017218	1	1	99	generic	generic [171-198]		0	3418.46	High	High	0.0008576	6.033e-13	7.44	K.NGHCITHPFQCECIDGWTGLDCSKPICR.D	[171-198]
	FALSE	High	[R].NGWTGRDCNECVPYPGCK.[G]	3xCarbamidomethyl [C8; C11; C17]	FALSE	8.49721e-06	0.0017218	1	1	20	generic	generic [217-234]		1	2169.89	High	High	0.0008576	1.967e-06	4.33	R.NGWTGRDCNECVPYPGCK.G	[217-234]
	FALSE	High	[R].RQCDSPRPSSGGR.[N]	1xCarbamidomethyl [C3]	FALSE	0.00468621	0.0017218	1	1	1	generic	generic [712-724]		1	1459.68	High	High	0.0008576	0.002032	2.6	R.RQCDSPRPSSGGR.N	[712-724]
	FALSE	High	[K].SCSGSSNDDR.[A]	1xCarbamidomethyl [C2]	FALSE	0.00472479	0.0017218	1	1	1	generic	generic [564-573]		0	1084.4	High	High	0.0008576	0.002049	2.32	K.SCSGSSNDDR.A	[564-573]
	FALSE	High	[K].SCSGSSNDDRACGAIK.[C]	2xCarbamidomethyl [C2; C12]	FALSE	8.60639e-05	0.0017218	1	1	2	generic	generic [564-579]		1	1684.7	High	High	0.0008576	2.508e-05	4.01	K.SCSGSSNDDRACGAIK.C	[564-579]
	FALSE	High	[K].CFTKHCAIDGK.[W]	2xCarbamidomethyl [C1; C6]	FALSE	0.000219438	0.0017218	1	1	1	generic	generic [360-370]		1	1336.61	High	High	0.0008576	7.013e-05	5.58	K.CFTKHCAIDGK.W	[360-370]
	FALSE	High	[K].CICDFGWK.[G]	2xCarbamidomethyl [C1; C3]	FALSE	0.00369449	0.0017218	2	2	95	generic; generic	generic [149-156]; generic [150-157]		0	1085.45	High	High	0.0008576	0.001566	1.92	K.CICDFGWK.G	[149-156]
	FALSE	High	[K].CICDFGWKGPNCTECTTLSNCK.[N]	5xCarbamidomethyl [C1; C3; C12; C15; C21]	FALSE	3.86334e-06	0.0017218	1	1	1	generic	generic [149-170]		1	2708.1	High	High	0.0008576	8.26e-07	5.73	K.CICDFGWKGPNCTECTTLSNCK.N	[149-170]
	FALSE	High	[K].CIHPNVCACEVGWDGPNCDECIPLGGCK.[H]	6xCarbamidomethyl [C1; C7; C9; C18; C21; C27]	FALSE	1.22281e-08	0.0017218	1	1	22	generic	generic [83-110]		0	3274.33	High	High	0.0008576	1.472e-09	6.69	K.CIHPNVCACEVGWDGPNCDECIPLGGCK.H	[83-110]
	FALSE	High	[R].YGGKPCAGLDRENLKCFTK.[H]	2xCarbamidomethyl [C6; C16]	FALSE	0.00184706	0.0017218	1	1	3	generic	generic [345-363]		2	2214.08	High	High	0.0008576	0.000731	2.97	R.YGGKPCAGLDRENLKCFTK.H	[345-363]
	FALSE	High	[R].DCNECVPYPGCK.[G]	3xCarbamidomethyl [C2; C5; C11]	FALSE	0.000378814	0.0017218	1	1	7	generic	generic [223-234]		0	1498.58	High	High	0.0008576	0.0001277	3.89	R.DCNECVPYPGCK.G	[223-234]
	FALSE	High	[R].YICDSEGNVICVDGWSYPSK.[L]	2xCarbamidomethyl [C3; C11]	FALSE	9.49323e-06	0.0017218	1	2	64	generic	generic [47-66]		0	2349.02	High	High	0.0008576	2.217e-06	4.37	R.YICDSEGNVICVDGWSYPSK.L	[47-66]
	FALSE	High	[R].YGGKPCAGLDR.[E]	1xCarbamidomethyl [C6]	FALSE	0.000796334	0.0017218	1	1	18	generic	generic [345-355]		0	1193.57	High	High	0.0008576	0.0002893	3.12	R.YGGKPCAGLDR.E	[345-355]
	FALSE	High	[R].YGGKPCAGLDRENLK.[C]	1xCarbamidomethyl [C6]	FALSE	3.75218e-07	0.0017218	1	1	13	generic	generic [345-359]		1	1677.84	High	High	0.0008576	6.363e-08	3.76	R.YGGKPCAGLDRENLK.C	[345-359]
	FALSE	High	[R].ECNSPSPAHGGLSCFGNSVDNQVCNVR.[E]	3xCarbamidomethyl [C2; C14; C24]	FALSE	6.82634e-09	0.0017218	1	1	26	generic	generic [393-419]		0	2962.26	High	High	0.0008576	7.772e-10	6.72	R.ECNSPSPAHGGLSCFGNSVDNQVCNVR.E	[393-419]
	FALSE	High	[K].GPNCTECTTLSNCK.[N]	3xCarbamidomethyl [C4; C7; C13]	FALSE	4.72629e-05	0.0017218	1	1	2	generic	generic [157-170]		0	1641.67	High	High	0.0008576	1.296e-05	4.09	K.GPNCTECTTLSNCK.N	[157-170]
	FALSE	High	[R].WSTCSRTCGDGTQIR.[A]	2xCarbamidomethyl [C4; C8]	FALSE	0.0113003	0.0017218	1	1	1	generic	generic [265-279]		1	1784.78	High	High	0.0008576	0.005356	2.69	R.WSTCSRTCGDGTQIR.A	[265-279]
	FALSE	High	[R].GRTCIEPQFGGK.[S]	1xCarbamidomethyl [C4]	FALSE	0.0149176	0.0017218	1	1	3	generic	generic [552-563]		1	1349.66	High	High	0.0008576	0.00728	4.11	R.GRTCIEPQFGGK.S	[552-563]
	FALSE	High	[R].ARECNSPSPAHGGLSCFGNSVDNQVCNVR.[E]	3xCarbamidomethyl [C4; C16; C26]	FALSE	7.43415e-11	0.0017218	1	1	16	generic	generic [391-419]		1	3189.4	High	High	0.0008576	5.379e-12	6.92	R.ARECNSPSPAHGGLSCFGNSVDNQVCNVR.E	[391-419]
	FALSE	High	[K].HGSCNKPMECNCRPGWTGGQCNKPK.[C]	4xCarbamidomethyl [C4; C10; C12; C21]	FALSE	2.49907e-07	0.0017218	1	1	1	generic	generic [111-135]		0	2960.26	High	High	0.0008576	4.073e-08	4.88	K.HGSCNKPMECNCRPGWTGGQCNKPK.C	[111-135]
	FALSE	High	[K].HGSCNKPMECNCRPGWTGGQCNKPK.[C]	4xCarbamidomethyl [C4; C10; C12; C21]; 1xOxidation [M8]	FALSE	0.00178741	0.0017218	1	1	2	generic	generic [111-135]		0	2976.25	High	High	0.0008576	0.0007039	5.76	K.HGSCNKPMECNCRPGWTGGQCNKPK.C	[111-135]
	FALSE	High	[R].ARTCADHNGVSGNCR.[G]	2xCarbamidomethyl [C4; C14]	FALSE	0.0108921	0.0017218	1	1	1	generic	generic [280-294]		1	1674.72	High	High	0.0008576	0.005161	2.83	R.ARTCADHNGVSGNCR.G	[280-294]
	FALSE	High	[R].RCSISNCK.[I]	2xCarbamidomethyl [C2; C7]	FALSE	0.0282605	0.00247831	1	1	1	generic	generic [302-309]		1	1024.47	High	High	0.001193	0.01476	2.58	R.RCSISNCK.I	[302-309]
	FALSE	High	[R].TCGDGTQIR.[A]	1xCarbamidomethyl [C2]	FALSE	0.0186674	0.00247831	1	1	3	generic	generic [271-279]		0	1007.46	High	High	0.001193	0.00933	2.24	R.TCGDGTQIR.A	[271-279]
	FALSE	High	[R].SCSNPIPR.[Y]	1xCarbamidomethyl [C2]	FALSE	0.020334	0.00247831	1	1	18	generic	generic [337-344]		0	930.446	High	High	0.001193	0.01028	2.58	R.SCSNPIPR.Y	[337-344]
	FALSE	High	[R].QCDSPRPSSGGRNCR.[G]	2xCarbamidomethyl [C2; C14]	FALSE	0.052002	0.00247831	1	1	1	generic	generic [713-727]		1	1733.76	High	High	0.001193	0.02896	2.4	R.QCDSPRPSSGGRNCR.G	[713-727]
	FALSE	High	[R].ENLKCFTK.[H]	1xCarbamidomethyl [C5]	FALSE	0.0693539	0.00247831	1	1	1	generic	generic [356-363]		1	1039.52	High	High	0.001193	0.03997	3.01	R.ENLKCFTK.H	[356-363]
	FALSE	High	[R].CSISNCK.[I]	2xCarbamidomethyl [C1; C6]	FALSE	0.175687	0.00446882	1	1	1	generic	generic [303-309]		0	868.365	High	High	0.002693	0.1137	1.98	R.CSISNCK.I	[303-309]
	FALSE	High	[R].GSSTESRRCSISNCK.[I]	2xCarbamidomethyl [C9; C14]	FALSE	0.24701	0.00767156	1	1	1	generic	generic [295-309]		2	1728.78	High	High	0.004594	0.1679	3	R.GSSTESRRCSISNCK.I	[295-309]
FALSE	High	Master Protein	EMLSAP00000010820	Probable methylmalonate-semialdehyde dehydrogenase [acylating], mitochondrial	0	FALSE	7.034	3	2	2	2	1327	145.4	7.49	3.28	2	High	1
	Checked	Confidence	Annotated Sequence	Modifications	Contaminant	Qvality PEP	Qvality q-value	# Protein Groups	# Proteins	# PSMs	Master Protein Accessions	Positions in Master Proteins	Modifications in Master Proteins	# Missed Cleavages	Theo. MH+ [Da]	Found in Sample: [S1] F1: Sample	Confidence (by Search Engine): Sequest HT	Percolator q-Value (by Search Engine): Sequest HT	Percolator PEP (by Search Engine): Sequest HT	XCorr (by Search Engine): Sequest HT	Sequence in Protein	Positions in Proteins
	FALSE	High	[R].INDLIQSASNDGADIILDGR.[N]		FALSE	1.96329e-05	0.0017218	1	1	1	EMLSAP00000010820	EMLSAP00000010820 [1162-1181]		0	2100.06	High	High	0.0008576	4.928e-06	3.28	R.INDLIQSASNDGADIILDGR.N	[1162-1181]
	FALSE	High	[K].WIDVHDPANNEIVTR.[V]		FALSE	0.0350292	0.00247831	1	1	1	EMLSAP00000010820	EMLSAP00000010820 [856-870]		0	1778.88	High	High	0.001193	0.01876	1.7	K.WIDVHDPANNEIVTR.V	[856-870]
FALSE	High	Master Protein	EMLSAP00000000052	Heat shock 70 kDa protein 4L	0	FALSE	13.23	9	8	8	8	1151	128.9	5.74	6.94	8	High	1
	Checked	Confidence	Annotated Sequence	Modifications	Contaminant	Qvality PEP	Qvality q-value	# Protein Groups	# Proteins	# PSMs	Master Protein Accessions	Positions in Master Proteins	Modifications in Master Proteins	# Missed Cleavages	Theo. MH+ [Da]	Found in Sample: [S1] F1: Sample	Confidence (by Search Engine): Sequest HT	Percolator q-Value (by Search Engine): Sequest HT	Percolator PEP (by Search Engine): Sequest HT	XCorr (by Search Engine): Sequest HT	Sequence in Protein	Positions in Proteins
	FALSE	High	[R].INLNGIFAIVSATK.[S]		FALSE	0.00801433	0.0017218	1	1	1	EMLSAP00000000052	EMLSAP00000000052 [792-805]		0	1460.85	High	High	0.0008576	0.003676	2.47	R.INLNGIFAIVSATK.S	[792-805]
	FALSE	High	[R].VVGSLTDEGLTNLSGIER.[N]		FALSE	0.0151013	0.0017218	1	1	1	EMLSAP00000000052	EMLSAP00000000052 [887-904]		0	1859.97	High	High	0.0008576	0.007375	2.42	R.VVGSLTDEGLTNLSGIER.N	[887-904]
	FALSE	High	[K].DLDKTSDPSILVSYFYEEK.[K]		FALSE	0.0247171	0.00247831	1	1	1	EMLSAP00000000052	EMLSAP00000000052 [1056-1074]		1	2249.09	High	High	0.001193	0.01271	1.9	K.DLDKTSDPSILVSYFYEEK.K	[1056-1074]
	FALSE	High	[K].TSDPSILVSYFYEEK.[K]		FALSE	0.0381332	0.00247831	1	1	1	EMLSAP00000000052	EMLSAP00000000052 [1060-1074]		0	1777.85	High	High	0.001193	0.02061	1.6	K.TSDPSILVSYFYEEK.K	[1060-1074]
	FALSE	High	[K].FQSIPFSK.[M]		FALSE	0.0332339	0.00247831	1	1	1	EMLSAP00000000052	EMLSAP00000000052 [734-741]		0	953.509	High	High	0.001193	0.01764	2.05	K.FQSIPFSK.M	[734-741]
	FALSE	High	[K].LPLNIECFMDDKDVK.[G]	1xCarbamidomethyl [C7]	FALSE	0.11835	0.00346295	1	1	1	EMLSAP00000000052	EMLSAP00000000052 [597-611]		1	1836.89	High	High	0.001683	0.07273	1.55	K.LPLNIECFMDDKDVK.G	[597-611]
	FALSE	High	[R].TTFEEISQVEISR.[M]		FALSE	0.153508	0.00346295	1	1	1	EMLSAP00000000052	EMLSAP00000000052 [617-629]		0	1538.77	High	High	0.002201	0.09731	0.96	R.TTFEEISQVEISR.M	[617-629]
	FALSE	High	[R].EFSVLDSQPYPILLK.[W]		FALSE	0.109092	0.00346295	1	1	1	EMLSAP00000000052	EMLSAP00000000052 [704-718]		0	1748.95	High	High	0.001683	0.06638	1.97	R.EFSVLDSQPYPILLK.W	[704-718]
FALSE	High	Master Protein	generic	EMLSAP00000012414 Endoplasmin	0	FALSE	50.01	29	18	22	18	741	84.9	5.25	47.93	18	High	1
	Checked	Confidence	Annotated Sequence	Modifications	Contaminant	Qvality PEP	Qvality q-value	# Protein Groups	# Proteins	# PSMs	Master Protein Accessions	Positions in Master Proteins	Modifications in Master Proteins	# Missed Cleavages	Theo. MH+ [Da]	Found in Sample: [S1] F1: Sample	Confidence (by Search Engine): Sequest HT	Percolator q-Value (by Search Engine): Sequest HT	Percolator PEP (by Search Engine): Sequest HT	XCorr (by Search Engine): Sequest HT	Sequence in Protein	Positions in Proteins
	FALSE	High	[K].KIDDEKYTSFWNEYSTNIK.[L]		FALSE	0.000428459	0.0017218	1	1	1	generic	generic [490-508]		2	2381.13	High	High	0.0008576	0.0001463	4.86	K.KIDDEKYTSFWNEYSTNIK.L	[490-508]
	FALSE	High	[K].IDDEKYTSFWNEYSTNIK.[L]		FALSE	0.00207193	0.0017218	1	1	1	generic	generic [491-508]		1	2253.03	High	High	0.0008576	0.0008302	3.02	K.IDDEKYTSFWNEYSTNIK.L	[491-508]
	FALSE	High	[K].LGVIEDTANR.[T]		FALSE	0.00320051	0.0017218	1	1	1	generic	generic [509-518]		0	1087.57	High	High	0.0008576	0.001339	2.7	K.LGVIEDTANR.T	[509-518]
	FALSE	High	[K].SPCALITSR.[F]	1xCarbamidomethyl [C3]	FALSE	0.0101608	0.0017218	1	1	1	generic	generic [657-665]		0	1004.52	High	High	0.0008576	0.004765	2.94	K.SPCALITSR.F	[657-665]
	FALSE	High	[K].SLLFVPVSQASESFNK.[Y]		FALSE	0.00175831	0.0017218	1	1	1	generic	generic [402-417]		0	1752.92	High	High	0.0008576	0.0006918	2.56	K.SLLFVPVSQASESFNK.Y	[402-417]
	FALSE	High	[K].HNDDKQYIWESDSESYSIVEDPR.[G]		FALSE	3.17381e-05	0.0017218	1	1	1	generic	generic [224-246]		1	2812.23	High	High	0.0008576	8.368e-06	4.29	K.HNDDKQYIWESDSESYSIVEDPR.G	[224-246]
	FALSE	High	[R].ELISNASDALDKIR.[L]		FALSE	1.86126e-05	0.0017218	1	1	1	generic	generic [113-126]		1	1544.83	High	High	0.0008576	4.662e-06	4.58	R.ELISNASDALDKIR.L	[113-126]
	FALSE	High	[R].DYLEQDTVDNLIKK.[Y]		FALSE	0.000157363	0.0017218	1	1	1	generic	generic [266-279]		1	1693.86	High	High	0.0008576	4.864e-05	3.58	R.DYLEQDTVDNLIKK.Y	[266-279]
	FALSE	High	[K].DSNGPLAHTHFVAEGEVTFK.[S]		FALSE	0.000123513	0.0017218	1	1	3	generic	generic [382-401]		0	2156.04	High	High	0.0008576	3.733e-05	3.93	K.DSNGPLAHTHFVAEGEVTFK.S	[382-401]
	FALSE	High	[K].EEARDYLEQDTVDNLIK.[K]		FALSE	0.00182446	0.0017218	1	1	2	generic	generic [262-278]		1	2050.99	High	High	0.0008576	0.0007216	2.63	K.EEARDYLEQDTVDNLIK.K	[262-278]
	FALSE	High	[K].ALEINPR.[H]		FALSE	0.0768999	0.00247831	1	1	1	generic	generic [698-704]		0	812.462	High	High	0.001193	0.04477	2.03	K.ALEINPR.H	[698-704]
	FALSE	High	[R].VFITDDFKDMMPNYLSFVK.[G]		FALSE	0.0584137	0.00247831	1	1	1	generic	generic [432-450]		1	2310.12	High	High	0.001193	0.03305	1.78	R.VFITDDFKDMMPNYLSFVK.G	[432-450]
	FALSE	High	[K].LIINSLYR.[N]		FALSE	0.0730334	0.00247831	1	1	1	generic	generic [98-105]		0	991.593	High	High	0.001193	0.04227	2.39	K.LIINSLYR.N	[98-105]
	FALSE	High	[R].VFQAEVNR.[M]		FALSE	0.04741	0.00247831	1	1	1	generic	generic [87-94]		0	962.505	High	High	0.001193	0.02615	2.22	R.VFQAEVNR.M	[87-94]
	FALSE	High	[R].VFITDDFKDMMPNYLSFVK.[G]	2xOxidation [M10; M11]	FALSE	0.164268	0.00346295	1	1	1	generic	generic [432-450]		1	2342.11	High	High	0.002201	0.1052	1.12	R.VFITDDFKDMMPNYLSFVK.G	[432-450]
	FALSE	High	[R].LLSLTDK.[S]		FALSE	0.189182	0.00446882	1	1	1	generic	generic [127-133]		0	789.472	High	High	0.003148	0.1236	1.96	R.LLSLTDK.S	[127-133]
	FALSE	High	[K].ADKDNHVLTITDTGIGMTK.[A]		FALSE	0.231758	0.00665597	1	1	1	generic	generic [148-166]		1	2030.02	High	High	0.004143	0.156	0.91	K.ADKDNHVLTITDTGIGMTK.A	[148-166]
	FALSE	High	[K].DKFEPLTK.[W]		FALSE	0.231758	0.00665597	1	1	1	generic	generic [627-634]		1	977.53	High	High	0.004143	0.1563	1.58	K.DKFEPLTK.W	[627-634]
	FALSE	High	[R].GTQISLLMK.[E]		FALSE	0.270434	0.00875598	1	1	1	generic	generic [253-261]		0	990.565	High	High	0.005089	0.1867	1.91	R.GTQISLLMK.E	[253-261]
FALSE	High	Master Protein	EMLSAP00000000903	Coatomer subunit beta'	0	FALSE	7.003	6	4	4	4	875	98.8	5.85	2.42	4	High	1
	Checked	Confidence	Annotated Sequence	Modifications	Contaminant	Qvality PEP	Qvality q-value	# Protein Groups	# Proteins	# PSMs	Master Protein Accessions	Positions in Master Proteins	Modifications in Master Proteins	# Missed Cleavages	Theo. MH+ [Da]	Found in Sample: [S1] F1: Sample	Confidence (by Search Engine): Sequest HT	Percolator q-Value (by Search Engine): Sequest HT	Percolator PEP (by Search Engine): Sequest HT	XCorr (by Search Engine): Sequest HT	Sequence in Protein	Positions in Proteins
	FALSE	High	[K].SPSGLAFYDWETLELIR.[R]		FALSE	0.00750622	0.0017218	1	1	1	EMLSAP00000000903	EMLSAP00000000903 [461-477]		0	1997	High	High	0.0008576	0.003418	1.88	K.SPSGLAFYDWETLELIR.R	[461-477]
	FALSE	High	[R].TYLPTLIPK.[V]		FALSE	0.0213516	0.00247831	1	1	1	EMLSAP00000000903	EMLSAP00000000903 [777-785]		0	1045.63	High	High	0.001193	0.01083	1.47	R.TYLPTLIPK.V	[777-785]
	FALSE	High	[R].LPEAAFFSR.[T]		FALSE	0.0440953	0.00247831	1	1	1	EMLSAP00000000903	EMLSAP00000000903 [768-776]		0	1037.54	High	High	0.001193	0.02421	2.42	R.LPEAAFFSR.T	[768-776]
	FALSE	High	[K].VWHLGASCPNFTLEGHDK.[G]	1xCarbamidomethyl [C8]	FALSE	0.171806	0.00446882	1	1	1	EMLSAP00000000903	EMLSAP00000000903 [166-183]		0	2067.97	High	High	0.002693	0.1109	0.96	K.VWHLGASCPNFTLEGHDK.G	[166-183]
FALSE	Medium	Master Protein	EMLSAP00000007876	Spectrin alpha chain	0.018	FALSE	0.824	1	1	1	1	3054	351.1	5.15	0	1	High	1
	Checked	Confidence	Annotated Sequence	Modifications	Contaminant	Qvality PEP	Qvality q-value	# Protein Groups	# Proteins	# PSMs	Master Protein Accessions	Positions in Master Proteins	Modifications in Master Proteins	# Missed Cleavages	Theo. MH+ [Da]	Found in Sample: [S1] F1: Sample	Confidence (by Search Engine): Sequest HT	Percolator q-Value (by Search Engine): Sequest HT	Percolator PEP (by Search Engine): Sequest HT	XCorr (by Search Engine): Sequest HT	Sequence in Protein	Positions in Proteins
	FALSE	High	[K].QETFDIGLEAFENEGIENITALK.[N]		FALSE	0.22362	0.00665597	1	1	1	EMLSAP00000007876	EMLSAP00000007876 [2630-2652]		0	2581.27	High	High	0.004143	0.15	0.48	K.QETFDIGLEAFENEGIENITALK.N	[2630-2652]
FALSE	High	Master Protein	generic	EMLSAP00000000873 Chordin	0	FALSE	6.777	5	2	2	2	374	42.2	8.12	6.41	2	High	1
	Checked	Confidence	Annotated Sequence	Modifications	Contaminant	Qvality PEP	Qvality q-value	# Protein Groups	# Proteins	# PSMs	Master Protein Accessions	Positions in Master Proteins	Modifications in Master Proteins	# Missed Cleavages	Theo. MH+ [Da]	Found in Sample: [S1] F1: Sample	Confidence (by Search Engine): Sequest HT	Percolator q-Value (by Search Engine): Sequest HT	Percolator PEP (by Search Engine): Sequest HT	XCorr (by Search Engine): Sequest HT	Sequence in Protein	Positions in Proteins
	FALSE	High	[R].NELELIPGYLNDIGQER.[F]		FALSE	0.000543636	0.0017218	1	1	1	generic	generic [75-91]		0	1973	High	High	0.0008576	0.0001905	3.24	R.NELELIPGYLNDIGQER.F	[75-91]
	FALSE	High	[R].RNELELIPGYLNDIGQER.[F]		FALSE	0.00217649	0.0017218	1	1	1	generic	generic [74-91]		1	2129.1	High	High	0.0008576	0.0008764	3.18	R.RNELELIPGYLNDIGQER.F	[74-91]
FALSE	High	Master Protein	generic	EMLSAP00000011195 Teneurin-a	0	FALSE	23.935	35	7	15	7	327	36.9	7.78	39.22	7	High	1
	Checked	Confidence	Annotated Sequence	Modifications	Contaminant	Qvality PEP	Qvality q-value	# Protein Groups	# Proteins	# PSMs	Master Protein Accessions	Positions in Master Proteins	Modifications in Master Proteins	# Missed Cleavages	Theo. MH+ [Da]	Found in Sample: [S1] F1: Sample	Confidence (by Search Engine): Sequest HT	Percolator q-Value (by Search Engine): Sequest HT	Percolator PEP (by Search Engine): Sequest HT	XCorr (by Search Engine): Sequest HT	Sequence in Protein	Positions in Proteins
	FALSE	High	[K].HYDTQSHHGVYPHK.[V]		FALSE	5.1943e-05	0.0017218	1	1	2	generic	generic [233-246]		0	1705.78	High	High	0.0008576	1.441e-05	3.59	K.HYDTQSHHGVYPHK.V	[233-246]
	FALSE	High	[K].QPCSPQYCHK.[K]	2xCarbamidomethyl [C3; C8]	FALSE	0.00940105	0.0017218	1	1	1	generic	generic [258-267]		0	1304.55	High	High	0.0008576	0.004382	3.7	K.QPCSPQYCHK.K	[258-267]
	FALSE	High	[R].EGCHPQFGTCNAPGQCNCIDGWTGVNCDECIK.[K]	6xCarbamidomethyl [C3; C10; C16; C18; C27; C30]	FALSE	5.99691e-05	0.0017218	1	1	1	generic	generic [115-146]		0	3741.47	High	High	0.0008576	1.686e-05	5.68	R.EGCHPQFGTCNAPGQCNCIDGWTGVNCDECIK.K	[115-146]
	FALSE	High	[K].GIAFGCDCNDGWAGEFCEK.[C]	3xCarbamidomethyl [C6; C8; C17]	FALSE	0.00156104	0.0017218	1	1	8	generic	generic [157-175]		0	2192.85	High	High	0.0008576	0.0006085	3.17	K.GIAFGCDCNDGWAGEFCEK.C	[157-175]
	FALSE	High	[K].YCHGASIEK.[Q]	1xCarbamidomethyl [C2]	FALSE	0.00570491	0.0017218	1	1	1	generic	generic [249-257]		0	1064.48	High	High	0.0008576	0.002532	3.2	K.YCHGASIEK.Q	[249-257]
	FALSE	High	[K].CVGTIYK.[H]	1xCarbamidomethyl [C1]	FALSE	0.13697	0.00346295	1	1	1	generic	generic [312-318]		0	840.428	High	High	0.001683	0.08568	2.6	K.CVGTIYK.H	[312-318]
	FALSE	High	[K].DMPFGCICMDGWTGFNCDECIK.[K]	4xCarbamidomethyl [C6; C8; C17; C20]; 1xOxidation [M2]	FALSE	0.279886	0.00967614	1	1	1	generic	generic [61-82]		0	2729.03	High	High	0.005514	0.194	1.43	K.DMPFGCICMDGWTGFNCDECIK.K	[61-82]
FALSE	High	Master Protein	generic	EMLSAP00000010417 Exportin-1	0	FALSE	2.388	2	1	1	1	1058	121.1	6	0	1	High	1
	Checked	Confidence	Annotated Sequence	Modifications	Contaminant	Qvality PEP	Qvality q-value	# Protein Groups	# Proteins	# PSMs	Master Protein Accessions	Positions in Master Proteins	Modifications in Master Proteins	# Missed Cleavages	Theo. MH+ [Da]	Found in Sample: [S1] F1: Sample	Confidence (by Search Engine): Sequest HT	Percolator q-Value (by Search Engine): Sequest HT	Percolator PEP (by Search Engine): Sequest HT	XCorr (by Search Engine): Sequest HT	Sequence in Protein	Positions in Proteins
	FALSE	High	[R].ETLVYLTHLDYGDTEK.[I]		FALSE	0.00884146	0.0017218	1	1	1	generic	generic [446-461]		0	1896.92	High	High	0.0008576	0.004088	1.53	R.ETLVYLTHLDYGDTEK.I	[446-461]
FALSE	High	Master Protein	generic	EMLSAP00000002328 Hemicentin-1	0	FALSE	169.271	40	28	233	27	875	95.3	7.83	686.88	28	High	1
	Checked	Confidence	Annotated Sequence	Modifications	Contaminant	Qvality PEP	Qvality q-value	# Protein Groups	# Proteins	# PSMs	Master Protein Accessions	Positions in Master Proteins	Modifications in Master Proteins	# Missed Cleavages	Theo. MH+ [Da]	Found in Sample: [S1] F1: Sample	Confidence (by Search Engine): Sequest HT	Percolator q-Value (by Search Engine): Sequest HT	Percolator PEP (by Search Engine): Sequest HT	XCorr (by Search Engine): Sequest HT	Sequence in Protein	Positions in Proteins
	FALSE	High	[R].IRECISPQLGTELCSGSSR.[E]	2xCarbamidomethyl [C4; C14]	FALSE	4.91313e-10	0.0017218	1	1	15	generic	generic [622-640]		1	2150.03	High	High	0.0008576	4.3e-11	6.36	R.IRECISPQLGTELCSGSSR.E	[622-640]
	FALSE	High	[R].TCHNSSCEGEGIQTER.[C]	2xCarbamidomethyl [C2; C7]	FALSE	6.94888e-06	0.0017218	1	1	7	generic	generic [779-794]		0	1864.75	High	High	0.0008576	1.572e-06	4.25	R.TCHNSSCEGEGIQTER.C	[779-794]
	FALSE	High	[R].TCTVPQFGGEPCNGQSDQER.[Q]	2xCarbamidomethyl [C2; C12]	FALSE	6.3488e-06	0.0017218	1	1	9	generic	generic [569-588]		0	2266.95	High	High	0.0008576	1.424e-06	4.73	R.TCTVPQFGGEPCNGQSDQER.Q	[569-588]
	FALSE	High	[R].VGCHPTYGFCESPGECICK.[N]	4xCarbamidomethyl [C3; C10; C16; C18]	FALSE	1.19906e-06	0.0017218	1	1	14	generic	generic [200-218]		0	2257.91	High	High	0.0008576	2.284e-07	5.19	R.VGCHPTYGFCESPGECICK.N	[200-218]
	FALSE	High	[R].RTCTVPQFGGEPCNGQSDQER.[Q]	2xCarbamidomethyl [C3; C13]	FALSE	3.68938e-08	0.0017218	1	1	1	generic	generic [568-588]		1	2423.05	High	High	0.0008576	4.951e-09	6.08	R.RTCTVPQFGGEPCNGQSDQER.Q	[568-588]
	FALSE	High	[R].RFCNNPVPLHGGK.[G]	1xCarbamidomethyl [C3]	FALSE	0.00187762	0.0017218	1	1	1	generic	generic [830-842]		1	1495.76	High	High	0.0008576	0.0007423	3.63	R.RFCNNPVPLHGGK.G	[830-842]
	FALSE	High	[K].CPIDGGFSQWLLWSQCTADCK.[G]	3xCarbamidomethyl [C1; C16; C20]	FALSE	0.00109681	0.0017218	1	1	1	generic	generic [800-820]		0	2529.1	High	High	0.0008576	0.0004119	3.12	K.CPIDGGFSQWLLWSQCTADCK.G	[800-820]
	FALSE	High	[K].CPIDGGFSQWLLWSQCTADCKGDR.[G]	3xCarbamidomethyl [C1; C16; C20]	FALSE	1.49118e-05	0.0017218	1	1	2	generic	generic [800-823]		1	2857.25	High	High	0.0008576	3.651e-06	5.71	K.CPIDGGFSQWLLWSQCTADCKGDR.G	[800-823]
	FALSE	High	[K].CLTHPFQCECFDGWQGLDCSKPICR.[V]	5xCarbamidomethyl [C1; C8; C10; C19; C24]	FALSE	1.16032e-06	0.0017218	1	1	12	generic	generic [175-199]		0	3171.34	High	High	0.0008576	2.201e-07	6.89	K.CLTHPFQCECFDGWQGLDCSKPICR.V	[175-199]
	FALSE	High	[R].FCNNPVPLHGGKGCAGEIK.[Q]	2xCarbamidomethyl [C2; C14]	FALSE	0.000340465	0.0017218	1	1	2	generic	generic [831-849]		1	2054.99	High	High	0.0008576	0.0001138	4.7	R.FCNNPVPLHGGKGCAGEIK.Q	[831-849]
	FALSE	High	[R].FCNNPVPLHGGK.[G]	1xCarbamidomethyl [C2]	FALSE	0.00186228	0.0017218	1	1	1	generic	generic [831-842]		0	1339.66	High	High	0.0008576	0.0007371	3.1	R.FCNNPVPLHGGK.G	[831-842]
	FALSE	High	[R].FCNNPPPSDGGKPCSGYGLEK.[S]	2xCarbamidomethyl [C2; C14]	FALSE	5.22997e-08	0.0017218	1	1	30	generic	generic [722-742]		0	2281	High	High	0.0008576	7.283e-09	4.22	R.FCNNPPPSDGGKPCSGYGLEK.S	[722-742]
	FALSE	High	[K].CICDFGWK.[G]	2xCarbamidomethyl [C1; C3]	FALSE	0.00369449	0.0017218	2	2	95	generic; generic	generic [149-156]; generic [150-157]		0	1085.45	High	High	0.0008576	0.001566	1.92	K.CICDFGWK.G	[150-157]
	FALSE	High	[R].WSICSVSCGGGIQGR.[R]	2xCarbamidomethyl [C4; C8]	FALSE	0.000139129	0.0017218	1	1	1	generic	generic [552-566]		0	1623.74	High	High	0.0008576	4.243e-05	4.06	R.WSICSVSCGGGIQGR.R	[552-566]
	FALSE	High	[R].HCNNPAPKFGGK.[T]	1xCarbamidomethyl [C2]	FALSE	0.000421481	0.0017218	1	1	1	generic	generic [511-522]		1	1326.64	High	High	0.0008576	0.0001441	3.57	R.HCNNPAPKFGGK.T	[511-522]
	FALSE	High	[R].YCDSPSPAHGGPSCFGPPVESTK.[C]	2xCarbamidomethyl [C2; C14]	FALSE	4.00142e-10	0.0017218	1	1	13	generic	generic [395-417]		0	2434.04	High	High	0.0008576	3.428e-11	5.71	R.YCDSPSPAHGGPSCFGPPVESTK.C	[395-417]
	FALSE	High	[R].GRFCNNPPPSDGGKPCSGYGLEK.[S]	2xCarbamidomethyl [C4; C16]	FALSE	2.09179e-10	0.0017218	1	1	3	generic	generic [720-742]		1	2494.12	High	High	0.0008576	1.682e-11	5.69	R.GRFCNNPPPSDGGKPCSGYGLEK.S	[720-742]
	FALSE	High	[R].GSAIENGVCNADVNCPINGK.[W]	2xCarbamidomethyl [C9; C15]	FALSE	2.05398e-05	0.0017218	1	1	1	generic	generic [526-545]		0	2088.94	High	High	0.0008576	5.176e-06	4.91	R.GSAIENGVCNADVNCPINGK.W	[526-545]
	FALSE	High	[K].GHNCTECQTLSNCK.[H]	3xCarbamidomethyl [C4; C7; C13]	FALSE	0.000140853	0.0017218	1	1	1	generic	generic [158-171]		0	1708.68	High	High	0.0008576	4.303e-05	4.32	K.GHNCTECQTLSNCK.H	[158-171]
	FALSE	High	[R].HGSCQKPMECNCKPGWTGGR.[C]	3xCarbamidomethyl [C4; C10; C12]; 1xOxidation [M8]	FALSE	1.37113e-09	0.0017218	1	1	2	generic	generic [111-130]		0	2362.99	High	High	0.0008576	1.33e-10	6.43	R.HGSCQKPMECNCKPGWTGGR.C	[111-130]
	FALSE	High	[R].HGSCQKPMECNCKPGWTGGR.[C]	3xCarbamidomethyl [C4; C10; C12]	FALSE	1.93043e-06	0.0017218	1	1	3	generic	generic [111-130]		0	2346.99	High	High	0.0008576	3.844e-07	4.32	R.HGSCQKPMECNCKPGWTGGR.C	[111-130]
	FALSE	High	[K].HGKCLTHPFQCECFDGWQGLDCSKPICR.[V]	5xCarbamidomethyl [C4; C11; C13; C22; C27]	FALSE	7.89552e-05	0.0017218	1	1	4	generic	generic [172-199]		1	3493.51	High	High	0.0008576	2.284e-05	5.78	K.HGKCLTHPFQCECFDGWQGLDCSKPICR.V	[172-199]
	FALSE	High	[R].SCSNPIPK.[Y]	1xCarbamidomethyl [C2]	FALSE	0.0182167	0.00247831	1	1	2	generic	generic [339-346]		0	902.44	High	High	0.001193	0.009099	3.11	R.SCSNPIPK.Y	[339-346]
	FALSE	High	[R].TCSVLACK.[I]	2xCarbamidomethyl [C2; C7]	FALSE	0.0541313	0.00247831	1	1	4	generic	generic [304-311]		0	938.443	High	High	0.001193	0.03038	2.6	R.TCSVLACK.I	[304-311]
	FALSE	High	[R].YCPVEGR.[W]	1xCarbamidomethyl [C2]	FALSE	0.0642954	0.00247831	1	1	4	generic	generic [365-371]		0	880.398	High	High	0.001193	0.03673	1.94	R.YCPVEGR.W	[365-371]
	FALSE	High	[R].NGVSGNCVGKSDETR.[T]	1xCarbamidomethyl [C7]	FALSE	0.0650697	0.00247831	1	1	1	generic	generic [289-303]		1	1579.71	High	High	0.001193	0.03715	1.81	R.NGVSGNCVGKSDETR.T	[289-303]
	FALSE	High	[K].WSSCSKTCEGGFR.[Q]	2xCarbamidomethyl [C4; C8]	FALSE	0.134376	0.00346295	1	1	1	generic	generic [607-619]		1	1561.65	High	High	0.001683	0.08405	1.61	K.WSSCSKTCEGGFR.Q	[607-619]
	FALSE	High	[R].YCTGNLHK.[Q]	1xCarbamidomethyl [C2]	FALSE	0.109517	0.00346295	1	1	1	generic	generic [853-860]		0	992.462	High	High	0.001683	0.06672	2.4	R.YCTGNLHK.Q	[853-860]
	FALSE	High	[K].WNSWGR.[W]		FALSE	0.272305	0.00875598	1	1	1	generic	generic [546-551]		0	805.374	High	High	0.005089	0.1881	1.46	K.WNSWGR.W	[546-551]
FALSE	High	Master Protein	EMLSAP00000003726	Basement membrane-specific heparan sulfate proteoglycan core protein	0.005	FALSE	1.398	1	1	1	1	1930	217	5.05	0	1	High	1
	Checked	Confidence	Annotated Sequence	Modifications	Contaminant	Qvality PEP	Qvality q-value	# Protein Groups	# Proteins	# PSMs	Master Protein Accessions	Positions in Master Proteins	Modifications in Master Proteins	# Missed Cleavages	Theo. MH+ [Da]	Found in Sample: [S1] F1: Sample	Confidence (by Search Engine): Sequest HT	Percolator q-Value (by Search Engine): Sequest HT	Percolator PEP (by Search Engine): Sequest HT	XCorr (by Search Engine): Sequest HT	Sequence in Protein	Positions in Proteins
	FALSE	High	[K].LIISNIQPEHSGTYECLVR.[N]	1xCarbamidomethyl [C16]	FALSE	0.0693539	0.00247831	1	1	1	EMLSAP00000003726	EMLSAP00000003726 [1448-1466]		0	2229.13	High	High	0.001193	0.03998	0.99	K.LIISNIQPEHSGTYECLVR.N	[1448-1466]
FALSE	High	Master Protein	EMLSAP00000006169	78 kDa glucose-regulated protein	0	FALSE	16.604	14	5	5	5	461	51.2	4.91	13.17	5	High	1
	Checked	Confidence	Annotated Sequence	Modifications	Contaminant	Qvality PEP	Qvality q-value	# Protein Groups	# Proteins	# PSMs	Master Protein Accessions	Positions in Master Proteins	Modifications in Master Proteins	# Missed Cleavages	Theo. MH+ [Da]	Found in Sample: [S1] F1: Sample	Confidence (by Search Engine): Sequest HT	Percolator q-Value (by Search Engine): Sequest HT	Percolator PEP (by Search Engine): Sequest HT	XCorr (by Search Engine): Sequest HT	Sequence in Protein	Positions in Proteins
	FALSE	High	[K].ISWLEEHQDADSEDFK.[A]		FALSE	0.000169431	0.0017218	1	1	1	EMLSAP00000006169	EMLSAP00000006169 [405-420]		0	1948.86	High	High	0.0008576	5.27e-05	2.35	K.ISWLEEHQDADSEDFK.A	[405-420]
	FALSE	High	[K].ITITNDQNR.[L]		FALSE	0.0125669	0.0017218	1	1	1	EMLSAP00000006169	EMLSAP00000006169 [327-335]		0	1074.55	High	High	0.0008576	0.006024	2.14	K.ITITNDQNR.L	[327-335]
	FALSE	High	[R].NELESYAYSLK.[N]		FALSE	0.00183949	0.0017218	1	1	1	EMLSAP00000006169	EMLSAP00000006169 [366-376]		0	1316.64	High	High	0.0008576	0.0007266	2.55	R.NELESYAYSLK.N	[366-376]
	FALSE	High	[K].IEVESIFEGDDFSETLTR.[A]		FALSE	4.90418e-05	0.0017218	1	1	1	EMLSAP00000006169	EMLSAP00000006169 [110-127]		0	2086.98	High	High	0.0008576	1.351e-05	3.5	K.IEVESIFEGDDFSETLTR.A	[110-127]
	FALSE	High	[R].AKFEELNMDLFR.[S]		FALSE	0.0161857	0.0017218	1	1	1	EMLSAP00000006169	EMLSAP00000006169 [128-139]		1	1512.75	High	High	0.0008576	0.007984	2.63	R.AKFEELNMDLFR.S	[128-139]
FALSE	High	Master Protein	P01966	SWISS-PROT:P01966 (Bos taurus) Hemoglobin subunit alpha	0	TRUE	2.136	11	1	1	1	142	15.2	8.44	2.47	1	High	1
	Checked	Confidence	Annotated Sequence	Modifications	Contaminant	Qvality PEP	Qvality q-value	# Protein Groups	# Proteins	# PSMs	Master Protein Accessions	Positions in Master Proteins	Modifications in Master Proteins	# Missed Cleavages	Theo. MH+ [Da]	Found in Sample: [S1] F1: Sample	Confidence (by Search Engine): Sequest HT	Percolator q-Value (by Search Engine): Sequest HT	Percolator PEP (by Search Engine): Sequest HT	XCorr (by Search Engine): Sequest HT	Sequence in Protein	Positions in Proteins
	FALSE	High	[K].VGGHAAEYGAEALER.[M]		TRUE	0.0149786	0.0017218	1	1	1	P01966	P01966 [18-32]		0	1529.73	High	High	0.0008576	0.007317	2.47	K.VGGHAAEYGAEALER.M	[18-32]
FALSE	High	Master Protein	P02769	SWISS-PROT:P02769 (Bos taurus) Bovine serum albumin precursor	0	TRUE	16.815	15	8	8	8	607	69.2	6.18	13.04	8	High	1
	Checked	Confidence	Annotated Sequence	Modifications	Contaminant	Qvality PEP	Qvality q-value	# Protein Groups	# Proteins	# PSMs	Master Protein Accessions	Positions in Master Proteins	Modifications in Master Proteins	# Missed Cleavages	Theo. MH+ [Da]	Found in Sample: [S1] F1: Sample	Confidence (by Search Engine): Sequest HT	Percolator q-Value (by Search Engine): Sequest HT	Percolator PEP (by Search Engine): Sequest HT	XCorr (by Search Engine): Sequest HT	Sequence in Protein	Positions in Proteins
	FALSE	High	[R].MPCTEDYLSLILNR.[L]	1xCarbamidomethyl [C3]; 1xOxidation [M1]	TRUE	0.00852176	0.0017218	1	1	1	P02769	P02769 [469-482]		0	1740.83	High	High	0.0008576	0.00394	1.92	R.MPCTEDYLSLILNR.L	[469-482]
	FALSE	High	[RK].KVPQVSTPTLVEVSR.[SN]		TRUE	0.000486602	0.0017218	1	2	1	P02769	P02769 [437-451]		1	1639.94	High	High	0.0008576	0.0001683	4.6	R.KVPQVSTPTLVEVSR.S	[437-451]
	FALSE	High	[R].RHPEYAVSVLLR.[L]		TRUE	0.00170852	0.0017218	1	1	1	P02769	P02769 [360-371]		1	1439.81	High	High	0.0008576	0.0006696	3.06	R.RHPEYAVSVLLR.L	[360-371]
	FALSE	High	[K].AEFVEVTK.[L]		TRUE	0.0192857	0.00247831	1	1	1	P02769	P02769 [249-256]		0	922.488	High	High	0.001193	0.00967	2.15	K.AEFVEVTK.L	[249-256]
	FALSE	High	[KR].YIYEIAR.[R]		TRUE	0.0615316	0.00247831	1	3	2	P02769	P02769 [161-167]		0	927.493	High	High	0.001193	0.035	1.63	K.YLYEIAR.R	[161-167]
	FALSE	High	[K].LKPDPNTLCDEFK.[A]	1xCarbamidomethyl [C9]	TRUE	0.0248177	0.00247831	1	1	1	P02769	P02769 [139-151]		0	1576.77	High	High	0.001193	0.0128	1.59	K.LKPDPNTLCDEFK.A	[139-151]
	FALSE	High	[K].LVTDLTK.[V]		TRUE	0.0842246	0.00247831	1	2	1	P02769	P02769 [257-263]		0	789.472	High	High	0.001193	0.04972	1.61	K.LVTDLTK.V	[257-263]
	FALSE	High	[K].ECCHGDLLECADDR.[A]	3xCarbamidomethyl [C2; C3; C10]	TRUE	0.236755	0.00665597	1	1	1	P02769	P02769 [267-280]		0	1749.66	High	High	0.004143	0.1602	1.16	K.ECCHGDLLECADDR.A	[267-280]
FALSE	High	Master Protein	P13645	SWISS-PROT:P13645 Tax_Id=9606 Gene_Symbol=KRT10 Keratin, type I cytoskeletal 10	0	TRUE	14.449	14	7	7	5	593	59.5	5.21	16.9	7	High	1
	Checked	Confidence	Annotated Sequence	Modifications	Contaminant	Qvality PEP	Qvality q-value	# Protein Groups	# Proteins	# PSMs	Master Protein Accessions	Positions in Master Proteins	Modifications in Master Proteins	# Missed Cleavages	Theo. MH+ [Da]	Found in Sample: [S1] F1: Sample	Confidence (by Search Engine): Sequest HT	Percolator q-Value (by Search Engine): Sequest HT	Percolator PEP (by Search Engine): Sequest HT	XCorr (by Search Engine): Sequest HT	Sequence in Protein	Positions in Proteins
	FALSE	High	[R].SQYEQLAEQNRK.[D]		TRUE	0.00249203	0.0017218	1	1	1	P13645	P13645 [323-334]		1	1493.73	High	High	0.0008576	0.001014	3.04	R.SQYEQLAEQNRK.D	[323-334]
	FALSE	High	[R].NVQALEIELQSQLALK.[Q]		TRUE	5.54694e-05	0.0017218	1	1	1	P13645	P13645 [371-386]		0	1797.01	High	High	0.0008576	1.547e-05	3.69	R.NVQALEIELQSQLALK.Q	[371-386]
	FALSE	High	[K].SKELTTEIDNNIEQISSYK.[S]		TRUE	0.0904152	0.00247831	1	1	1	P13645	P13645 [344-362]		1	2212.1	High	High	0.001193	0.05385	1.05	K.SKELTTEIDNNIEQISSYK.S	[344-362]
	FALSE	High	[K].IRLENEIQTYR.[S]		TRUE	0.0715966	0.00247831	1	1	1	P13645	P13645 [440-450]		1	1434.77	High	High	0.001193	0.04134	3.54	K.IRLENEIQTYR.S	[440-450]
	FALSE	High	[R].VLDELTLTK.[A]		TRUE	0.0437413	0.00247831	1	1	1	P13645	P13645 [258-266]		0	1031.6	High	High	0.001193	0.02396	2.38	R.VLDELTLTK.A	[258-266]
	FALSE	High	[R].LASYLDK.[V]		TRUE	0.100907	0.00346295	3	13	1	P13645; Q04695; P35527	P13645 [157-163]; Q04695 [95-101]; P35527 [164-170]		0	809.44	High	High	0.001193	0.06084	2.11	R.LASYLDK.V	[157-163]
	FALSE	High	[RK].LAADDFR.[TILVA]		TRUE	0.114296	0.00346295	2	31	1	P13645; Q04695	P13645 [229-235]; Q04695 [164-170]		0	807.4	High	High	0.001683	0.0699	2.14	R.LAADDFR.L	[229-235]
FALSE	High	Master Protein	P00761 SWISS-PROT:P00761	Trypsin - Sus scrofa (Pig).	0	TRUE	27.929	25	4	26	4	231	24.4	7.18	83.53	4	High	1
	Checked	Confidence	Annotated Sequence	Modifications	Contaminant	Qvality PEP	Qvality q-value	# Protein Groups	# Proteins	# PSMs	Master Protein Accessions	Positions in Master Proteins	Modifications in Master Proteins	# Missed Cleavages	Theo. MH+ [Da]	Found in Sample: [S1] F1: Sample	Confidence (by Search Engine): Sequest HT	Percolator q-Value (by Search Engine): Sequest HT	Percolator PEP (by Search Engine): Sequest HT	XCorr (by Search Engine): Sequest HT	Sequence in Protein	Positions in Proteins
	FALSE	High	[K].LSSPATLNSR.[V]		TRUE	0.00785197	0.0017218	1	1	3	P00761 SWISS-PROT:P00761	P00761 SWISS-PROT:P00761 [98-107]		0	1045.56	High	High	0.0008576	0.003598	2.61	K.LSSPATLNSR.V	[98-107]
	FALSE	High	[K].IITHPNFNGNTLDNDIMLIK.[L]		TRUE	2.27598e-05	0.0017218	1	1	4	P00761 SWISS-PROT:P00761	P00761 SWISS-PROT:P00761 [78-97]		0	2283.18	High	High	0.0008576	5.816e-06	5.77	K.IITHPNFNGNTLDNDIMLIK.L	[78-97]
	FALSE	High	[K].IITHPNFNGNTLDNDIMLIK.[L]	1xOxidation [M17]	TRUE	1.30225e-05	0.0017218	1	1	8	P00761 SWISS-PROT:P00761	P00761 SWISS-PROT:P00761 [78-97]		0	2299.18	High	High	0.0008576	3.147e-06	4.1	K.IITHPNFNGNTLDNDIMLIK.L	[78-97]
	FALSE	High	[R].LGEHNIDVLEGNEQFINAAK.[I]		TRUE	2.43826e-07	0.0017218	1	1	9	P00761 SWISS-PROT:P00761	P00761 SWISS-PROT:P00761 [58-77]		0	2211.1	High	High	0.0008576	3.963e-08	5.66	R.LGEHNIDVLEGNEQFINAAK.I	[58-77]
	FALSE	High	[R].VATVSLPR.[S]		TRUE	0.166747	0.00446882	1	1	2	P00761 SWISS-PROT:P00761	P00761 SWISS-PROT:P00761 [108-115]		0	842.509	High	High	0.002693	0.1069	2.33	R.VATVSLPR.S	[108-115]
FALSE	High	Master Protein	P60712	SWISS-PROT:P60712 (Bos taurus) Actin, cytoplasmic 1	0	TRUE	10.644	15	4	5	4	375	41.7	5.48	11.65	4	High	1
	Checked	Confidence	Annotated Sequence	Modifications	Contaminant	Qvality PEP	Qvality q-value	# Protein Groups	# Proteins	# PSMs	Master Protein Accessions	Positions in Master Proteins	Modifications in Master Proteins	# Missed Cleavages	Theo. MH+ [Da]	Found in Sample: [S1] F1: Sample	Confidence (by Search Engine): Sequest HT	Percolator q-Value (by Search Engine): Sequest HT	Percolator PEP (by Search Engine): Sequest HT	XCorr (by Search Engine): Sequest HT	Sequence in Protein	Positions in Proteins
	FALSE	High	[R].VAPEEHPVLLTEAPLNPK.[A]		TRUE	4.48067e-05	0.0017218	1	2	2	P60712	P60712 [96-113]		0	1954.06	High	High	0.0008576	1.223e-05	4.53	R.VAPEEHPVLLTEAPLNPK.A	[96-113]
	FALSE	High	[K].AGFAGDDAPR.[A]		TRUE	0.00447961	0.0017218	1	7	1	P60712	P60712 [19-28]		0	976.448	High	High	0.0008576	0.001933	2.32	K.AGFAGDDAPR.A	[19-28]
	FALSE	High	[K].DLYANTVLSGGTTMYPGIADR.[M]	1xOxidation [M14]	TRUE	0.02335	0.00247831	1	3	1	P60712	P60712 [292-312]		0	2231.06	High	High	0.001193	0.01195	1.8	K.DLYANTVLSGGTTMYPGIADR.M	[292-312]
	FALSE	High	[K].IIAPPER.[K]		TRUE	0.129321	0.00346295	1	8	1	P60712	P60712 [329-335]		0	795.472	High	High	0.001683	0.08026	1.9	K.IIAPPER.K	[329-335]
FALSE	High	Master Protein	P35908	SWISS-PROT:P35908 Tax_Id=9606 Gene_Symbol=KRT2 Keratin, type II cytoskeletal 2 epidermal	0	TRUE	11.145	9	5	6	3	645	65.8	8	14.03	5	High	1
	Checked	Confidence	Annotated Sequence	Modifications	Contaminant	Qvality PEP	Qvality q-value	# Protein Groups	# Proteins	# PSMs	Master Protein Accessions	Positions in Master Proteins	Modifications in Master Proteins	# Missed Cleavages	Theo. MH+ [Da]	Found in Sample: [S1] F1: Sample	Confidence (by Search Engine): Sequest HT	Percolator q-Value (by Search Engine): Sequest HT	Percolator PEP (by Search Engine): Sequest HT	XCorr (by Search Engine): Sequest HT	Sequence in Protein	Positions in Proteins
	FALSE	High	[K].IEISELNR.[V]		TRUE	0.0161857	0.0017218	2	2	1	P35908; P04264	P35908 [400-407]; P04264 [396-403]		0	973.531	High	High	0.0008576	0.007975	2.55	K.IEISELNR.V	[400-407]
	FALSE	High	[R].TAAENDFVTLKK.[D]		TRUE	0.000582927	0.0017218	1	1	1	P35908	P35908 [282-293]		1	1336.71	High	High	0.0008576	0.0002057	2.59	R.TAAENDFVTLKK.D	[282-293]
	FALSE	High	[K].NVQDAIADAEQRGEHALK.[D]		TRUE	0.00848696	0.0017218	1	1	2	P35908	P35908 [425-442]		1	1964.98	High	High	0.0008576	0.003911	2.47	K.NVQDAIADAEQRGEHALK.D	[425-442]
	FALSE	High	[K].YEELQVTVGR.[H]		TRUE	0.0185915	0.00247831	1	1	1	P35908	P35908 [381-390]		0	1193.62	High	High	0.001193	0.009286	2.35	K.YEELQVTVGR.H	[381-390]
	FALSE	High	[K].FASFIDK.[V]		TRUE	0.18436	0.00446882	2	33	1	P35908; P05787	P35908 [195-201]; P05787 [102-108]		0	827.43	High	High	0.002693	0.1201	2	K.FASFIDK.V	[195-201]
FALSE	High	Master Protein	P04264	SWISS-PROT:P04264 Tax_Id=9606 Gene_Symbol=KRT1 Keratin, type II cytoskeletal 1	0	TRUE	25.253	14	9	10	7	644	66	8.12	26.93	9	High	1
	Checked	Confidence	Annotated Sequence	Modifications	Contaminant	Qvality PEP	Qvality q-value	# Protein Groups	# Proteins	# PSMs	Master Protein Accessions	Positions in Master Proteins	Modifications in Master Proteins	# Missed Cleavages	Theo. MH+ [Da]	Found in Sample: [S1] F1: Sample	Confidence (by Search Engine): Sequest HT	Percolator q-Value (by Search Engine): Sequest HT	Percolator PEP (by Search Engine): Sequest HT	XCorr (by Search Engine): Sequest HT	Sequence in Protein	Positions in Proteins
	FALSE	High	[K].IEISELNR.[V]		TRUE	0.0161857	0.0017218	2	2	1	P35908; P04264	P35908 [400-407]; P04264 [396-403]		0	973.531	High	High	0.0008576	0.007975	2.55	K.IEISELNR.V	[396-403]
	FALSE	High	[R].THNLEPYFESFINNLR.[R]		TRUE	8.99988e-06	0.0017218	1	1	2	P04264	P04264 [224-239]		0	1993.98	High	High	0.0008576	2.091e-06	4.14	R.THNLEPYFESFINNLR.R	[224-239]
	FALSE	High	[R].THNLEPYFESFINNLRR.[R]		TRUE	0.00108785	0.0017218	1	1	1	P04264	P04264 [224-240]		1	2150.08	High	High	0.0008576	0.0004075	3.16	R.THNLEPYFESFINNLRR.R	[224-240]
	FALSE	High	[KR].NKYEDEINKR.[T]		TRUE	0.000864464	0.0017218	2	11	1	P04264; P05787	P04264 [268-277]; P05787 [177-186]		2	1308.65	High	High	0.0008576	0.0003165	3.92	R.NKYEDEINKR.T	[268-277]
	FALSE	High	[R].TNAENEFVTIK.[K]		TRUE	0.0392268	0.00247831	1	1	1	P04264	P04264 [278-288]		0	1265.64	High	High	0.001193	0.02125	2.88	R.TNAENEFVTIK.K	[278-288]
	FALSE	High	[K].SISISVAR.[G]		TRUE	0.0886536	0.00247831	1	1	1	P04264	P04264 [75-82]		0	832.489	High	High	0.001193	0.05251	1.81	K.SISISVAR.G	[75-82]
	FALSE	High	[R].LRSEIDNVKK.[Q]		TRUE	0.0187436	0.00247831	1	3	1	P04264	P04264 [408-417]		2	1201.69	High	High	0.001193	0.009359	3.51	R.LRSEIDNVKK.Q	[408-417]
	FALSE	High	[K].YEELQITAGR.[H]		TRUE	0.0210069	0.00247831	1	1	1	P04264	P04264 [377-386]		0	1179.6	High	High	0.001193	0.01065	2.54	K.YEELQITAGR.H	[377-386]
	FALSE	High	[K].LNDLEDALQQAKEDLAR.[L]		TRUE	0.194112	0.00446882	1	1	1	P04264	P04264 [444-460]		1	1941.99	High	High	0.003148	0.1272	1.73	K.LNDLEDALQQAKEDLAR.L	[444-460]
FALSE	High	Master Protein	Q04695	SWISS-PROT:Q04695 Tax_Id=9606 Gene_Symbol=KRT17 Keratin, type I cytoskeletal 17	0	TRUE	9.524	8	4	4	2	432	48.1	5.02	10.37	4	High	1
	Checked	Confidence	Annotated Sequence	Modifications	Contaminant	Qvality PEP	Qvality q-value	# Protein Groups	# Proteins	# PSMs	Master Protein Accessions	Positions in Master Proteins	Modifications in Master Proteins	# Missed Cleavages	Theo. MH+ [Da]	Found in Sample: [S1] F1: Sample	Confidence (by Search Engine): Sequest HT	Percolator q-Value (by Search Engine): Sequest HT	Percolator PEP (by Search Engine): Sequest HT	XCorr (by Search Engine): Sequest HT	Sequence in Protein	Positions in Proteins
	FALSE	High	[R].LLEGEDAHLTQYK.[K]		TRUE	2.89973e-05	0.0017218	1	1	1	Q04695	Q04695 [387-399]		0	1516.76	High	High	0.0008576	7.586e-06	3.56	R.LLEGEDAHLTQYK.K	[387-399]
	FALSE	High	[R].VLDELTLAR.[AT]		TRUE	0.0185915	0.00247831	1	9	1	Q04695	Q04695 [193-201]		0	1029.59	High	High	0.001193	0.009282	2.55	R.VLDELTLAR.A	[193-201]
	FALSE	High	[R].LASYLDK.[V]		TRUE	0.100907	0.00346295	3	13	1	P13645; Q04695; P35527	P13645 [157-163]; Q04695 [95-101]; P35527 [164-170]		0	809.44	High	High	0.001193	0.06084	2.11	R.LASYLDK.V	[95-101]
	FALSE	High	[RK].LAADDFR.[TILVA]		TRUE	0.114296	0.00346295	2	31	1	P13645; Q04695	P13645 [229-235]; Q04695 [164-170]		0	807.4	High	High	0.001683	0.0699	2.14	R.LAADDFR.T	[164-170]
FALSE	High	Master Protein	P35527	SWISS-PROT:P35527 Tax_Id=9606 Gene_Symbol=KRT9 Keratin, type I cytoskeletal 9	0	TRUE	6.021	7	3	4	2	623	62.1	5.3	4.79	3	High	1
	Checked	Confidence	Annotated Sequence	Modifications	Contaminant	Qvality PEP	Qvality q-value	# Protein Groups	# Proteins	# PSMs	Master Protein Accessions	Positions in Master Proteins	Modifications in Master Proteins	# Missed Cleavages	Theo. MH+ [Da]	Found in Sample: [S1] F1: Sample	Confidence (by Search Engine): Sequest HT	Percolator q-Value (by Search Engine): Sequest HT	Percolator PEP (by Search Engine): Sequest HT	XCorr (by Search Engine): Sequest HT	Sequence in Protein	Positions in Proteins
	FALSE	High	[K].NYSPYYNTIDDLKDQIVDLTVGNNK.[T]		TRUE	0.00801433	0.0017218	1	1	2	P35527	P35527 [200-224]		1	2902.41	High	High	0.0008576	0.003681	2.3	K.NYSPYYNTIDDLKDQIVDLTVGNNK.T	[200-224]
	FALSE	High	[R].QGVDADINGLR.[Q]		TRUE	0.00913565	0.0017218	1	1	1	P35527	P35527 [251-261]		0	1157.59	High	High	0.0008576	0.004251	2.69	R.QGVDADINGLR.Q	[251-261]
	FALSE	High	[R].LASYLDK.[V]		TRUE	0.100907	0.00346295	3	13	1	P13645; Q04695; P35527	P13645 [157-163]; Q04695 [95-101]; P35527 [164-170]		0	809.44	High	High	0.001193	0.06084	2.11	R.LASYLDK.V	[164-170]
FALSE	High	Master Protein	P05787	SWISS-PROT:P05787 Tax_Id=9606 Gene_Symbol=KRT8 Keratin, type II cytoskeletal 8	0	TRUE	6.292	5	3	3	1	483	53.7	5.59	7.83	3	High	1
	Checked	Confidence	Annotated Sequence	Modifications	Contaminant	Qvality PEP	Qvality q-value	# Protein Groups	# Proteins	# PSMs	Master Protein Accessions	Positions in Master Proteins	Modifications in Master Proteins	# Missed Cleavages	Theo. MH+ [Da]	Found in Sample: [S1] F1: Sample	Confidence (by Search Engine): Sequest HT	Percolator q-Value (by Search Engine): Sequest HT	Percolator PEP (by Search Engine): Sequest HT	XCorr (by Search Engine): Sequest HT	Sequence in Protein	Positions in Proteins
	FALSE	High	[KR].NKYEDEINKR.[T]		TRUE	0.000864464	0.0017218	2	11	1	P04264; P05787	P04264 [268-277]; P05787 [177-186]		2	1308.65	High	High	0.0008576	0.0003165	3.92	K.NKYEDEINKR.T	[177-186]
	FALSE	High	[R].LQAEIEGLK.[G]		TRUE	0.0259516	0.00247831	1	1	1	P05787	P05787 [317-325]		0	1000.57	High	High	0.001193	0.01342	1.9	R.LQAEIEGLK.G	[317-325]
	FALSE	High	[K].FASFIDK.[V]		TRUE	0.18436	0.00446882	2	33	1	P35908; P05787	P35908 [195-201]; P05787 [102-108]		0	827.43	High	High	0.002693	0.1201	2	K.FASFIDK.V	[102-108]
