# Supplementary material for: Major vault protein is part of an extracellular cement material in the Atlantic salmon louse (Lepeophtheirus salmonis)
Source: Sci Rep. 2024 Jul 2;14:15240. doi: 10.1038/s41598-024-65683-0 (PMC11219742; doi:10.1038/s41598-024-65683-0)
Supplement: Supplementary file 2 — Supplementary Information 2. [file 41598_2024_65683_MOESM2_ESM.fasta]

>Acanthoscurria_geniculata/35-768 GAZS01034511.1_1 [2306 - 3] (REVERSE SENSE) L2527_T6/6_Turantula_WB transcribed RNA
SIYRIPPYYYLHVLDQTTNVTRVELGPKTYIRQENEHVILGPSKMVIVPPCHYCVVRNPVMRA-D-DV--TL
MYDPAGQAKLRHADLEVRL---EQEPFPLYPGEVLHQDVTSLKVVPSNAALRLQAVRDFVDG--EVK-RV--
---------AGDEWLFEGPGTYVPRKEVEVVETVKATIIKPNQALKLRARTETKDRAGKERVTGEEWIVKKI
GAYLPGAYEEIVGIVNAYVLTEKQAVHVKASKTFVDDFGKTRKNGEEWLITIEDTETYIPGVYETVVGVVQI
TTLTNRQYCVVLDPVGPD-GKPQLGKKKLIKGEISFFLFPGEHLESGIQDIYILGENEGLILRAKESFLDTT
IIPH-----------------AQRSPGDRWMIKGPVEYIPPT-EVEVVTTRHAIPLDENEGIYVRNIKTGK-
-------IRSVCGETYMLNQDEELWNKDLPPQVLELL---NKGHDPLADRG--TWRLRSAR--ADA------
--------AISAPPPD-------------EGSRVITFRVPHNAAVQVYDYKEKKSRVVFGPDLIMLDPDEQF
TQLSLSGDKPKRPNVIRSLCLLLGPDFCTDIITVETGDHARLSLQLAYNWHFDLTDK-TDTTSKKIFSVPDF
IGDMCKAIASRIRGAVASVNFDDFHKNSAEIIRNAVFGIG--------------E-NRKARTSFNFPQNSLV
ITSVDIQGVEPVDQRTRDSLQKSVQLAIEITTQSQEAAARHEAERREQEAKGKLERQRISDEVEAEKSRKQL
LELQASSMAVESCGQSKAEALSRAEAEGIEAEAAVERARQ--------------------------------
------------------------------------------------------------------------
------
>Acartia_tonsa/1-671 EMLSAP5145_LsMVP1_50 [1 - 2013] vs. LS056714.1 Acartia tonsa genome assembly, scaffold: NODE_3569_length_11844_cov_35.8277, whole genome shotgun sequence:[revcomp]  protein2genome:local aln.length: 677 score: 1635 %-ident: 59.64 %-sim: 76.66 strand: -  CDS sequence
------------------------------------------------------------------------
------------------------------------------------------------------------
---------------------------------------------NISFHRETVDRDGKARVAGEEWMVRRS
GAYLPGVYEEIVSVVGAIVLTDKQAVHVCAQQTFTDSLGKLRKSGEEYLITIDQMETFIPDVYEKVVGIINI
TTLTNRQYCVVVNPVDAA-GKPQLGARKLIKGEKSFFLQPGEILEDGVQDVFILGDNEGIVLRSQEAFTDES
VTPS-----------------KQRQPGDKWMLQGPLEYIPPV-EVEVLTQRQAIPLHENEGIYVRNIKTGQ-
-------VRAVIGQTYMLGEDEELWEKSVPAIVKSLL---STDRDAAADRG--DWINKSKK--MRI------
-----KRMFSSGEDDGEW-----------DPTRVVTIHVPHNAAVQVYDYKSKKSRVVFGPDLVMLGPDEQF
TQLSLSAGKPKKANKIRTVALLLGPDFTSDLIIVETADHARLQLDISYNWHFLTSE--DQKEAAKIFSVADF
TGDMCKALASKIRGTVSSVSFDNFHKNSASIIHGSVFGDD---------------------PFMLFPQNNLK
VTSVDIKSVEPVDQRTRDSLQKSVTLAIEITTQSQEAAAKREAERIEQEAKGRLERQRITDEALAEKERKQL
IFLQAESAAVESTGQAKAEAASRAEAAKIEAEAAVEGAKLKAQAMKIETDAELERMKFAREADLHYTMEQNR
MEVEKNKDMAAIETEKFKAMVEALGSETLQAI---ASGPQNQQVKYVRLLQSLGLKSTLITDGRTPINLLNT
AAGLLG
>Adineta_steineri/16-864 CAF1149594.1 unnamed protein product [Adineta steineri]
PVYRIPPYHYIHVLDQNTNVTRLEIGPKTFIKQDNETVTIGPEKMITVPPRHYCVVESPVVRN-E-AG--EV
VFDKNGQAKLIHADLDIRLAQPDQAPFPLYPGEVLRQPVTPLKVVPANSALRLKAVLDFDDETAKEQ-RR--
---------AGDEWLFEGPATYIPRKEVSVEEQIRATVIGSNQAIRLCAKKEITDRTGQRRVTGEEWLVKKT
GAYLPLAYETVVSVENAYVLTDKKALHLRALKTFTDDFGKERLNGEEWLVTHVDTETHTLNVYEQLVAVVDV
ITLTSRQYCVILDPV-AD-GKPQLGKKKLVVGEKSFFLQPGEKLENGIQDVYILGEDEGVIIKCIETFNDEQ
AG-------------------ATRNPGDRWMIRGPTEYIPPT-QVEVVTRQKALPLDENEGIYVRDIKTGR-
-------VRAVIGETYMLTHNEELWQKELPKQVEDLL-----TRDPLAERN--VPNRNQGS--DKS----QQ
STTTSGGSSKSSTTKR-------------DKSKLITYRVPHNACVQIYDYKAKKARIVFGPELVMLGPDEQF
TLLSLSGTIPKKPNQIHTLCLLLGPDFFTDVIVIETADHARLSLQLSYNWHFAVSDMTDEKEASKLFSVPDF
VGDAAKAIASRIRGAVAGTQFDDFHKNSAHIIRSSVFGLD--------------E-NKEVRSQFVFPQNNLV
ITSIDIQSVEPVDQRTRDALQKSVQLAIEITTNSQEAAAKHEASRREQEAKGLLERQRIKDEAEAEDVRKSL
LELQALSAAVESTGQAKAEAQSRAESHRIEGEAAVEQARLKAEATRIEAEAELSRLKLAREAEIKFVREQNE
LEISKKGEMSRIETDKFKFQVEAIGPATIQAI---ATSGPDTQ---VKLLQALGIQSMLVTDGNSPINLMGF
GQGLLG
>Adineta_vaga/1-790 ELU07764.1_18 [145 - 2517] vs. HG381013.1 Adineta vaga genomic scaffold, scaffold_256, whole genome shotgun sequence
--------------------------------------------MITVPPRHYCVVESPVVRN-E-AG--EV
EFDKNGQAKLIHADLDIRLARADQAPFPLYPGEVLRQPVTPLKVVPANSALRLKAVLDFDDETTNEQ-RR--
---------AGDEWLFEGPATYIPRKEVSVEEQIRATVIGSNQAIRLCAKKEINDRTGQKRVTGEEWLVKKT
GAYLPLAYETVVSVENAYVLTDKKALHLRALKTFTDDFGKVRMNGEEWLVTLVDTETHILSVYEQLVAVVDV
ITLSSRQYCVIIDPV-ED-GKPQLGKKKLVVGEKSFFLQPGEKLENGIQDVYILGEDEGVILKCIEAFEDEQ
AK-------------------TNRNPGDRWMIRGPTEYIPPT-QVEVVTRRKAIPLDENEGIYVRDIKTGR-
-------VRAVVGETYMLTQDEELWQKDLPKQVEDLL-----TRDALVDRN--IPTRNQTS-----------
----------ASSTKR-------------DKSKLVTYRVPHNACVQIYDYKAKKARIVFGPELVMLGPDEQF
TLLSLSGCVPKKPNQIQSLCLLLGPDFFTDVIVIETADHARLSLQLSYNWHFQVADVTDEKEAAKLFSVPDF
VGDAAKAIASRVRGVVAGTQFDDFHKNSAQIIRAAVFGLD--------------T-HQHVRDQLVFPQNNLA
ITSIDIQSVEPVDQRTRDALQKSVQLAIEITTNSQEAAAKHEASRREQEAKGLLERQRIKDEADAEEVRKQL
LELQALSAAVESTGQAKAEAQSRAESARIEGEAAVEQARLKAEATRIEAEAELSRLKLAREAEIKFVRDQNE
LEIGKKGEMSRIETEKFKLQVESIGAETIQSI---ATSGPDTQ---VKLLQALGLQSMLVTDGHTPINLMGF
GQGLLG
>Amphibalanus_amphitrite/12-845 EMLSAP5145_LsMVP1_23 [1 - 2535] vs. NW_024881729.1 Amphibalanus amphitrite isolate SeventyFive unplaced genomic scaffold, NRLGWU_Aamphi_draft 000234F_arrow, whole genome shotgun sequence:[revcomp]  protein2genome:local aln.length: 856 score: 2236 %-ident: 55.70 %-sim: 73.40 strand: -  CDS sequence
SLFRIPPHYYVHVLDQTANVTRVEVGPQTFIRKDNERVIVGPNAMVVVPPRHYCVVENPVVRG-E-DG--QV
VCDASGQARLLHADTEVRL---HQDPFPLYPGEKLSSAVLPLKVVPPNKALHLRALREFKEG--EVV-RS--
---------AGDEWLF-GPGTYVPRPEVEEVADIKAIIIGPNQALRLRARLETTDWKGQKRVAGEEWLVTRV
GAYMPGVYEEVAKMVNAHVLTEKTALLVRATRTFTDSRGVRRKNGEEWLVRFDDMETFIPDVYEEVVEEREV
TTLTSRQYCVICDPVGPD-GKPQLGQRRLVRGEKSFFLQPGETLEDDVRDNYILQENEALVLRAGEAFTDNT
VTPP-----------------VTRRPGDRWMVTGPVEFVPPI-EVEVVVQQTAIPLDRTEGIYVRNNRTGE-
-------VRAVCGQTYMLTQDEELWEKELPASVVELL-----RTDALADRG--GYRELRRS-----------
--------ATNKSHDELS-----------DRTRVITYRVPHNAAVQVYDYKAKRSRVVFGPDLVMLEPDEQF
TQLSLSGGKPKKPNTIRALSLLLGPDFCTDIVTVETSDHARLSLQIAYNWHFDVGNK-TAEDACKIFSVPDF
VGDACKAIASRVRGAVAQRPFDDFHKNSAKIIRQSVFGLD--------------D-AGKVRKQFVFPQNNLV
VTSIDIQSVEPVDQRTRDSLQKSVQLAIEITTNAQEAAAKHEAERTEQEARGRLERQKIKDEAAAEQARKEL
VELQTACAAIESTGQAKAEAQSRAEAARIEGEAAVEQAGLKARAANIEAESELERLRSAREAELKYTEESNQ
LEIARSKEMANIEIEKFQQMVSAMGAETLKAM---ATAGGDHQ---VRMLQSLGLQSTLITDGRTPISLLNT
AQGLVG
>Apocyclops_royi/1-377 EMLSAP5145_LsMVP1_48 [1144 - 2274] vs. LR038508.1 Apocyclops royi genome assembly, scaffold: scaffold_5996, whole genome shotgun sequence  protein2genome:local aln.length: 763 score: 1599 %-ident: 50.73 %-sim: 67.73 strand: +  CDS sequence
------------------------------------------------------------------------
------------------------------------------------------------------------
------------------------------------------------------------------------
------------------------------------------------------------------------
------------------------------------------------------------------------
------------------------------------------------------------------------
------------------------------------------------------------------------
--------------------------------------VPHNAAVQIYDYSSKKSRVVFGPDLVMLEPNEEF
TQISISAGKPKKPNLIRAIALLLGPDFCSDIITVETSDHARLQLQLSYNWHFE--NKKDQTEAAKLFSVPDF
VGDMCKAIASQIRGAVSAVSFDDFHKNSARIIRFAAFGVD--------------E-GRRPRDELRFANNNLV
VTSIDIRSVEPVDQRTRDSLQKSVTLAIEITTQSQEAAAKREAERVDQEARGRLERQRIVDDAEAEKARKEL
LNLQAESAAVESTGQAKAEALSRAEAARIEAEAAVEAARLKAEAGKIESDAELERLKAARDAELYFITEQNK
IEVSRAEKMAHIEVEKFKSMIESLGPETLKAL---ASGPQDHQ---VKLLQSLGIQSTLITDGRTPINLLNT
AKGLIG
>Arachnocampa_luminosa/9-834 GDQV01078745.1_1 [40 - 2589]  Alum60165_c0_seq1 transcribed RNA
SVFRIPPYHYIHVLDLNKNVTRLIIGPNTFVKQDNEKVVLGPDKMVIIPPNYYCVVENPVLRD-E-QN--NV
IFDKNESVLLAFSDIEIRF---AREPFPLYPGETLKQNITPLRVLPANSALRLRAILDFEEE-NGEK-RV--
---------AGDEWLFEGPGTYIPRKEVSVEEQIRATTIKPNQAIRLRARKECTDRNGKDRVTGEEWVVKKT
GAYLPGAYEEVVSVVDAYVLTEKKALHMRSLRTFIDDFEQKRLNGEEWLITLEDTETHIPSVYEQVVGVVDV
TTLNSRQYAVILDPIGQD-GKPQLGKKRLIKGEKSFFLQPGEKLEKGIQDVYVLGEDEGLILKCTESFEDEN
K--------------------QQRSPGDRWMIKGPTDYVPPV-EVEVVTRRKAIPLDENEGIYVRDIKSGK-
-------VRDIVGQTYMLNQDEELWEKQLPNEVEKLL-----FKDALAERG--VRDAKNES--PRR------
-----------------------------VKSQVVTYRVPHNGAVQVYDYKEKKSRVVFGPDLVMLGPDEQF
TLISISGDVPKKPNVIKALCLLLGPDFFTDIIQIETSDHARLSLKLSYSWYFKINKE-DEKEACKLFNVPDF
VGDACKAIASRIRGAVASVGFDDFHKNSAKIIRTSVFGLD--------------E-AGSVRKEFTFKQNNLV
ITSIDIQAVEPVDQRTRDSLQKSVQLAIEITTNSQEATAKHEAERAEQEARGKLERQKILDEAEAEKSRRAL
LELQALSAAVESTGQAKAEAQSRAESQKIEGEAAVEQARLKADAVKIEAQSELERLTQARNAELSYIREQNE
IEISKQTQMCEVEVTKFKKMVDAIGAQTLRDM---ATAGPDLQ---VKMLQALGLQSTLITDGSNPINLFNT
ANGLIG
>Argulus_foliaceus/14-838 Fish louse TRINITY_DN19828_c0_g1_i1_5 len=3340, Translated from Trinity TSA, Frame -2, longest ORF
MIVRIPPCYYIHVLDHTTNVTTVHKGPLTYVRKDNEQVTLGPEKMVLIPPRHYCCIENPVANK---GS--QV
LFESNGQAKLRYGFKEIRL---TGDPFPLYPGETISIPVTPLTIVKKNSALLVRALQDFEDG--EEK-RV--
---------AGDEWLFEGPGTYTPDVNVEIVTTVNAEIVLPNEALHMRAKHDCKDRDGYTRFASEEWLVRKC
GIYLPGAYEEVMEKISAHILTEQTAIYVKALKSFKDQFGINRLAGEEWLVDHTRTESYIPDVCESVSKKVNL
VSLKNNEYCVLENPMGED-GKIRIGYSKLIMGETKFFPHPGEIVKL-VKQAYILAENEGLVLDAEEDFLDTA
EEPP-----------------VSRKAGERWMVRGPLAYIPRSPRVSVYRSSTSYSLGKGEGIYVQNMKTGH-
-------VRIVTGENYLLEAHEELWSKQVPSMVAELL---GLDRNPFTTRG--DAPSAKQS--GMD------
-----------------------------TFQKVVTYNVPHNTVVQIYDYTAKTARVVFGPELVMLHPDEQF
TLLSLSGGRPKKPHKIKTIGLLLGPDFCTDIVTVETADHARLSLQLSYSWRFDVKAR-DSETGCKLFSIPDF
VGDICKAIASKIRGAVASCPFDDFHKNSSLIIRRAVFGDD--------------N-----VSMLSNPVNLLT
ITSVDIQSVEPVDQKTRDSLQKSVQLAIEITTKSQEAAAKQEAERLEQIAIGKLERQKITDEAEAEKARIEL
LKLRAEALSIESCGESKAEARGRAEAASIECEAAVHQAQQKVNALKIEADSELERLTQAREAELKYMEESNR
LEVEKVMKLADIEKEKFKSMMDSLGQDTLTTI---SNSHLGYQ---VRLLESLGLKSTLITDGKSPINLLQT
AQGLTN
>Argulus_siamensis1/29-855 Fish louse  TRINITY_DN37442_c0_g1_i1_1 len=3411 Tranlated from Trinity TSA, Frame 1, longest ORF
MIVRIPPCYYIHVLDRTTNVTTVQKGPLTYVRKDNEKVTLGPDKMTLIPPRHYCVIENPVAID-S-ND--DV
IFEKDGQAKLRFGSKEIRL---TREPFPLYPGEKVCVPVSPLIVVKKNTALLLCALQDFVDG--DEK-RI--
---------AGDEWLFVGPGTYIPDVNVDILNTINAEVIKPNEALHLRALQDCKDGDGYSRFASEEWLVRKR
GIYLPGAYEEVVKRIKAYILTEQEAIYVKAIKSFKDQFGNDRLAGEEWLVDHTKTEAYIPDVFEEVSESVSR
ICLKNNEYCVIENPMGAD-GKIQVGFNKLITGEATFFLHPGEVLKY-IKEAYVLAENEGLVLDAEEDFIDTA
TDPP-----------------INRKAGERWMVRGPTAYIPSSPKINVYRKSTAYSLGKGEGIYVQNMKTGE-
-------VRIVTGTNYLLEAHEEIWKKQIPTQVAELL---GVDRNPFTVRG--AHVDSSKG-----------
------------SSME-------------AFDKVIAYNVAHNTAVQIYDYTARKARVIFGPELVMLHPDEQF
TLLSLSGGRPKQPHKIKTIGLLLGPDFCTDIVTVETADHARLSLQLSYSWHFDIKKR-DDESGAKLFSIPDF
VGDICKAIASQIRGAVASCPFDDFHKNSSTIIRRAVFKKE--------------E-----TPVLFNPVNLLT
ITSVDIQSVEPVDQKTRDSLQKSVQLAIEITTKSQEAAAKQEAERVEQIAIGKLERQKIRDEAEAEKARIEL
LKLRAEAQTIECCGESKAEAQGRAEAAAIELEAAVEQATLKASALQIESDAEMDRLKKAREAELDYISRTNQ
LEIEKAQKLSEIEKDKFSNMMESLGPETLTNM---STSHLSYQ---VRLLESLGLKSTLITDGKSPINLLQT
AHGFTT
>Atelura_formicaria/21-858 GAYJ02036508.1_1 [3084 - 439] (REVERSE SENSE) s12757_L_21722_1_a_16_6_l_3214 transcribed RNA
SIVRIPPYYFLHVLDQTPNVTRVETGPQTFVRKDNERVVLGPLQMVVVSPRHYCIVNNPVLRD-S-KG--DI
VKDRYGQVKIRHGEKEVRL---EQDAFPLYPGEELG-ETKPLTVVPVNQALRLRALRDLEDG--DEK-RV--
---------AGDEWLFEGPGTYIPRIELEVVCTINAIIIHPNEALKLQARHETKDRDGKVRVAGEQWLVRRV
GAYLPGANEEVVAVVKAYVLTEKTAIHILASGTFTDQFGIHRKNGEEWLVTFSDVETYIPDVYEQVVQTVKI
TTLNNRQYCIVLNPVGEN-GKPLLGQKQLIKGEKSFFLQPGEELLYGIQDVYVLSENEGLNLRAKEAFSDTF
GEKV-----------------ISRTPGERWMITGPVEYVPPV-EVEVLDRRTAIPLHENEGIYVRNIKTGK-
-------VRSVVGHTYLLTHEEELWSKYLPDNVKKLL---SPDYDVLADRG--LYAAAPAP-----------
------CVGAGIRAKQTP-----------DNSRVVTFHVPHNAAVQVYDYASKNSRVVFGPDLVMLEPDEQF
TQLSLSGGRPKKPNAIRTLALLLGPDFCTDLITVETADHARLSLQLAYNWHFDTGDK-SQEVGTKLFSVPDF
IGDVCKAIASRIRGAVAAAKFDDFHKNSADIIRAAVFGHD--------------E-NQKIRKNVSFPQNNLV
ITSVDIQGVEPVDQRTRDSLQKSVQLAIEITTNSQEAAAKHEAERIEQEARGRLERQRIHDAAAAEKARQEL
LELQANSAAVESCGQATAEARSRAEAARIEGGAAVQQAKMKAEAGQIEAMSELERLRLARDAEIRYLTEQNR
LEIERAQAMTTLEVSKFQQMVAAVGQPTLLAM---ATSGMDQK---VQLLQALGLQSTLITDGRTPINLVST
ALGLLG
>Calanus_finmarchicus/31-874 GBFB01186604.1_1 [132 - 2774]  comp275374_c0_seq1 transcribed RNA
SVFRIPPYHYLHVLDQTTNVTRLETGPQTFVRKDNEVVLLSPERMVTVPPRHYCVVLNPVLRD-E-NN--QV
LIDNLGQVRLQHAEDEVRL---QQEPFPLYPGEELKVKVTLLAVVSALAALRLNVTRDFTDE--NNQERK--
---------AGDQLLFEGPGTYVPRKEVEVVGQHKAIVIKPNTAIKLRATRETVDRNGKNRVAGEEWMLKKN
GAYLPGVYEEVVESCTATFLTDKVAVHVTATQSFTDETGKQRKSGEEYLITVNEMETFIPDVFEQVVGKVNI
TTLTNRQYCIIVNPIGEN-GKPQLGAKKLIKGEKSFFLQPGELLENGIQDVFILGDNEGVVLRAQEAFKDQF
VTPP-----------------VDRQPGDKWMLKGPMEYIPPV-EVEVVSKRRAIPLHDNEGIYVRNTNTGQ-
-------VRAVIGSTYMMGEDEELWEKNLPTIVRTLL---SAERDTTADRG--DWVNPNKQ--KKR------
-------KNDDLEDEEVF-----------DASRVVTFQVPHNAAVQIYDYKSKKSRVTFGPDLVMLGPDEQF
TQLSLSAGKPKKANMIRAVALLLGPDFSSDVIVVETSDHARLQLELSYNWHFEVKDQTDPKESSRIFCVADF
VGDLCKALASRIRGAVSSVTFDDFHKNSAKIIQVAVFGTD--------------QESKRPKEEIKFVSNNLV
VTSVDIRAVEPVDQRTRDSLQKSVTLAIEITTQSQEAAARREAERIEQEARGKLERQRIMDEAEAEKARREL
LSLQAESSAVESTGQAKAEAIARAEAARIESEAAVQGARLRAEAQKIETESELERMNAARTADIRFAIENNN
LEVEKAEKMAKIETDKFNQMVSALGKETIQAM---ASGPQDHQ---VKMLQSLGLKSTLITDGRTPINLLNT
AGGLLG
>Calanus_helgolandicus/36-879 GJFL01025861.1_154 [2785 - 122] (REVERSE SENSE) TSA: comp269052_c0_seq3, transcribed RNA sequence
SVFRIPPYHYLHVLDQTTNVTRLETGPQTFVRKDNEVVLLGPERMVTVPPRHYCVVLNPVLRN-E-NN--QV
LLDNLGQVRLQHAEDEVRL---QQEPFPLYPGEELKVKVTLLAVVPALAALRLNVTRDFTDE--NNQERK--
---------AGDQLLFEGPGTYVPRKEVEVVGQHKAIVIKPNTAIKLRAVRETVDRNGKNRVAGEEWMLKKN
GAYLPGVYEEVVESCTATFLTDKIAVHVTAAQTFTDETGKQRKSGEEYLITVNEMETFIPDVFEQVVGKVNI
TTLTNRQYCIIVNPIGDN-GKPQLGAKKLIKGEKSFFLQPGELLENGIQEVFILGDNEGVVLRAQEAFKDQF
VTPP-----------------VDRQPGDKWMLKGPMEYIPPV-EVEVVSKRRAIPLHDNEGIYVRNTNTGQ-
-------VRAVIGSTYMMGEDEELWEKNLPTIVRTLL---SAERDTTADRG--DWVNPNKQ--KKR------
-------KNDDLEDEEVF-----------DASRVVTFQVPHNAAVQIYDYKSKKSRVTFGPDLVMLGPDEQF
TQLSLSAGKPKKANMIRAVALLLGPDFSSDVIVVETSDHARLQLELSYNWHFEVKDHADAKESSKIFCVADF
VGDLCKALASRIRGAVSSVTFDDFHKNSAKIIQVAVFGTD--------------PETHRPKEEIKFVSNNLV
VTSVDIRAVEPVDQRTRDSLQKSVTLAIEITTQSQEAAARREAERIEQEARGKLERQRIMDEAEAEKARKEL
LSLQAESSAVESTGQAKAEAISRAEAARIESEAAVQGARLRAEAQKIETESELERMNAARTADIRFAIENNN
LEVEKAEKMAKIETDKFNQMVSALGKETIQAM---ASGPQDHQ---VKMLQSLGLSSTLITDGRTPINLLNT
AGGLLG
>Caligus_elongatus/27-864 TRINITY_DN3314_c0_g1_i1_101 [2898 - 283] (REVERSE SENSE) len=2948 path=[1:0-1779 2:1780-2947]
SFYRIPPNFYLHVVDQTTNVTSVEIGPQTYHVKEHDIVTRPPMQMVIIPPNHYCVVSNPVLTE---GN--EV
QLDRFGQAKLAHGDEEVRL---EREPFPLYPGEVLKVQVTPQTVVASSSALLLGVTRNYTDE--GNK-RV--
---------AGDKFLFEGPGIYCPRKEVEVLETIIAITIHENEALKLSATRETLDRSGKKRVAGEEWLVRES
GSYLPLAYERVVEVVKGVIPLPEVAILVRAKANFTDAFAVQRKNGDKYLITTEETSSFIPDVQEEILGTVEA
ITLDSRHYCTVLNPTGPE-GKPLLGHRKILKGELSFFLKPGEELEDGVREVHIIGEDEGIVLKSIAHFEDSS
VSPS-----------------VSRKPGDRWMIKGPMEYTPSI-EVEVVDVRRAIPLHANEGIYVRNIQTGS-
-------IRSVIGKTYMLKEDEELWEKNLPSMIQTLL---NKNRDVTADRG--EWINPEKE--KRA------
-----AKAAGAPSSTEVCSM---------DTTHVVTFKVPHNAAVQIYDYKSRESRVVFGPDLVMLEPNEEF
TQLSLSGGKPKRANLIRALALLLGPDFCSDNVTVETADHARLELQLSYNWHF-VGEK-TQENGAKLFTVPDF
IGDMCKSIASKVRGAVSSVTFDDFHKNSARIIRSAVFKGE--------------------VDLLEFPANNLA
VTSIDIRSVEPVDSRTRDSLQKSVTLAIEITTQSQEAAAKREAERIDQEAKGRLERQRIGDEAEAERSRKRL
LELQAESAIIEAIGHSSADAKALAESTKIEAEAKIENAKRKTMALAIEAEAELARLKEAREAEIGYIEKQNA
LEVSKKTELMKIEVDKFKSMVEAVGPETILSM---SALPRDHQ---IKMLQSLGLKSTLITDGKTPINLIDA
AKGLVG
>Caligus_rogercresseyi/45-886 GAZX01037247.1_129 [2839 - 164] (REVERSE SENSE) TSA: Caligus rogercresseyi tsa-crog-ngs-11121006 transcribed RNA sequence
TFYRLPPNTYIHVVDQTSNVTSVEVGPQTYHVKEHEIVLLPPTKMIVIPPNHYAVVSNPVITE-EKNGVSTV
LLDAFGQVRLSHGDQEVRL---EREPFPLYPGEVLKVDVTPQTVVPDSQALLLSVTRNYEEEKTGKK-RV--
---------AGDMFLFEGPGIYCPRKEVDVLKTISAITIHENEALKLSAVRQTTDRSGNKRVAGEEWLVRDS
GSYLPLAYEKVQEVVKAHIPLPEVAILVRSNANFKDKFEIERKNGDQYLITCEETSAFIPDVQERILGTVEA
TTLDNRHYCTIVNPIGED-GKPMLGHRKIIKGEISFFLKPGEELEDGVKEVFIIGEDEGIVLKAIAAFLDES
VSPS-----------------INRKPGDRWMIKGPMEYTPSI-EVEIMDVRKAIPLHANEGIYVRNIQTGS-
-------IRSVIGKTYMLKEDEELWEKNLPSMIQTLL---NKDRDVTADRG--EWINPGKE--KRA------
------AKEASNADVGLI-----------DTTRVVTFKVPHNAAVQIYDYKSRLSRVVYGPDLVMLEPNEEF
TQLSLSGGKPKKANLIRALALLLGPDFCSDNVTVETADHARLELQLSYNWHF-AGEK-NEDNGAKLFTVPDF
IGDMCNSIASRVRGTVSSVTFDDFHKHSAKIIRSAVFGDK--------------Q-----EDIFEFPSNNLV
VTSIDIRSVEPVDSRTRDSLQKSVTLAIEITTQSQEAAAKREAERIDQEANGRLERQRITDEAEAERSRKRL
LELQAESAIIEAIGSSSAEAKAQAESEKIQAEAKIENTKRKTEAVSIEAEAEMTRLKEAREAELAYIERQNA
LEISKKKELMEIEVQRFKDMVSAVGPETLLSM---SALPREHQ---VKMLQSLGLKSTLITDGKTPINLIDA
AKGLVG
>Catajapyx_aquilonaris/19-860 Silvestris_norther_forcepstail CAQU000169-PA
SIYRIPPYQYVHVLDQTTNVTRVETGPQTFIRRENERVVSGPQQMIVVPPGTYCTIENPVLRG-A-EG--TV
LLDKYGQARLCHGDEEVRL---EQDPFPLYPGEVLHVKVTKLQVLFPYQALRLFAKRDFDDG--NAK-KV--
---------AGDEWLFEGPGTYIPRKEVEVRCLIDGVVIHQNEALKLEAQRDTVDRDGNPRVTGEQWLVKKV
GSYLPGVHEVMVEVVKAHVLTEKTAIMVKATSSFVDQRKIPRKNGEEWLITFSDMETYIPDVYEQVMGVVNI
TTLTDRQYCIICNPVDEN-GKPQLGKKKLVKGETSFFLQPQETLETGIRGIYVMSDNEGLILSSQQAFVDTT
QTPA-----------------IQRKPGDRWMIVGPAEYVPPV-EVEVITKQKAIPLHENEGIYVRNVKTGQ-
-------VRSVIGHTYMLTQDEELWKKQLPSSVQELL---MTKHDPVSDRG--VHTAALSQ-----------
----QTAPKKGGEKTKEW-----------DSTRVVTFQVPHNAAVQLYDYKSKKSRVVFGPDLVMLGPDEEF
TQISLSGGKPKRPSVIRTMALLLGPDFCTDVIVVETADHARLSLQLAYNWHFDAVDR-SEASAAKLFSVPDF
VGDACKAIASRIRGAVAAVRFDDFHKSSAEIIRTAVFGVS--------------PDKNEPRNKLVFPQNNLV
ITSVDIQSVEPVDQRTRDALQKSVQLAIEITINSQEASARHEAQRLEQEAKGRLETQKIKDSSASERARKDL
LELQAASSAVESTGQAKAEAQGRAEAAKIEGEAAVVQSKLKAESTRIEAQSELERLNLARQAEIEYLKEQAE
LEINKAREMAKVEVDTFKQMMDAVGQDTLKTL---ATAGLDQQ---VRLLQALGLKSTLITDGRTPINLLTT
ANGLLG
>Centruroides_exilicauda/1-786 bark scorpion protein_v0.5.3|CSCU017193-PA
---------------------------------------LGPEKMIIVPPGHYCVIQNPVIRD-N-DG--II
QYDLYGQSKLRHADLEIRL---QQDPFPLYPGEVLFQEVKQLQVVPANCALRVRALRDFEDG--KIK-RI--
---------AGDEWLFEGPGTYIPRKEVEVVEKVKATVIKPNQALKLRAKTEMIDRDGVKRVMGEEWLIKKI
GAYLPRAHEEIVDVVNAYILTEKEAVHVRAINTFVDDLGNTRKNGEEWLVKMTDVDTYIPGVYEKVVGVIPI
TALSNRQYCVILDPVDES-GKPQLSQKLLVKGDKSFFLHPGEHLEAGIQEIYVLSDNEGLVLRAKEAFLDTS
VTPA-----------------VQRQPGDRWMINGAAEYIPPN-EVEILAKRNAIPLDENEGIYVRNIKTGK-
-------VRAVCGETYMINQDEELWEKELSPNVESLL---LAHYDPLADRG--RWSDKHSA-----------
----------ASASSR-------------DKTRVITFRVPHNAAIQIYDYKGKKARVVFGPDLVMLGPDEQF
TQLSLSGGKPKKPNVIRSLCLLLGPDFCTDVITVETADHARLQLQLAYNWHFDVSQK-DEATASKLFAVPDF
IGDLCKAVASRIRGAVASTNFDDFHKNSATIIRAAVFGYD--------------S-DRKIRNRLIFPQNNLV
ITSVDIQSVEPVDQRTRDSLQKSVQLAIEITTQSQEAAARHEAERREQEARGKLERQRISDEVESERSRKDL
LELQAASMAVESCGQAKAEAKSKAEAQRIEAETAVEQAKLK--------EAELERLMKAREAEISYLREQDE
LQIKKSKELAEIDVQKFKDIISALGPDTIRAI---ALAGPELQ---VKILQGLGLHTTLITDGNCPINLFNT
AQGLIG
>Didymodactylos_carnosus/13-866 CAF0741332.1 unnamed protein product [Didymodactylos carnosus]
PVYRIPPYYYIHVLDQNTNVSRLELGPKTFIKQDNETVTIGPEKMITVPPRHYCVVENPVVKN-E-AG--VV
QFDQNGQARLSHADLDIRLEKDYKEPFPLYPGEILRQPVTPLKHVVANSALRLKAVLDFDDN--GEQ-RK--
---------AGDEWLFEGPGTYTPRKEVSVEEQIRATVIGTNQAIRLSAKKEIIDRMGQRRVTGENWLVKKS
GAYLPLAYETVVNVENAYVLTDKRALHLRALKTFTDDFGQQRKNGDEWLLTTEQTETHILNVYEELVANVDV
TTLNSRQYCVILNPVSAD-GKNQLGKKKLVVGEKSFFLQPGERLEKGIQDVYILGEDEGVILKCIESFDDDE
KDQG------------------PRMPGDRWMIRGPREYIPPT-QVEVLLRRKAIPLDENEGIYVRDIKSGR-
-------VRAVVGQTYMLTQDEELWDKELPPQVEQLL-----LRDPLADRN--VKVKDSDS-----------
----KTTSSASQSSKR-------------DKSKVVTYRVPHNAAVQVYDYKAKHSRIVFGPELVMLGPDEHF
TLINLSGSTPKKPNQIKSLALLLGPDFFTDVIVIETADHARLSLQLSYNWFFDINDRTDEKEGAKLFSVPDF
VGDAAKAIASRIRGAVAGVQFDDFHKNSANIIRASVFGLEVIPETTASTDKQSVP-QTRVRDRFVFPQNNLV
ITSIDIQSAEPVDQRTRDALQKSVQLAIEITTMSQEASAKHEASRREQEAKGLLERQRIKDEAGAEEVRKAL
LELQALSAAVESTGQAKAEAQSRAESTRIEGEAAVEQARLKAEATKIEAEAELERLKLAREAEIKFLRESNE
LEINKKQNISKIEIEKFQLQVEAIGADTIQAI---ATSGPETQ---VKLLQALGLQSTLITDGRSPINLMGF
GQSLLG
>Enoplus_brevis/35-861 TRINITY_DN154609_c3_g1_i5_1 [3592 - 962] (REVERSE SENSE) len=3672
TIYRLPPFWYMHVLDLNTNVTRVEVGPKTFIRSDNERVVLSPDRMITIPPRHYCVVENPTVRD-E-DG--AV
VTDAHGQVKLSHADLDIRQ---MQDPFPLYPGEILKQPVTPLKVVPANSALRLKSVLDFTDT--AGNVRV--
---------AGDEWLFEGPGTYIPRKEVNVEETVRATVIKPNQGLKLRARRETTDRDGHQRVTGEEWMVVKV
GAYLPGAYEEVVDVVDAHVLTEKKALHVRATRTFKDQFGIVRKNGEEWIVKMGDSESYIPSVYEEIFGIVDI
TTLSNRQYCVILNPVGQD-GKPQLGKMKLVKGEKSFFLLPGESLEQGIQNIYVLGEDEGLILRAREAFNLEG
---------------------EDRQPGDRWMIRGPCEYVPPV-EVDVVTQRTAIPLDENEGIYVRDAKTGK-
-------VRAVIGETYMITQDEELWQKELPEPVETLL---MSGKDPLAYRS--DRDKEVRP--QKR------
-----------------------------DKTRVVSFRVPHNAAVQIYDYKNKKARVAFGPDLVILGPDEHF
TQLSLSGGKPKRPNVIKSLCLLLGPDFCTDIIVVETADHARLQLQLSYNWHFDVGDR-TQEDASKLFSVPDF
IGDACKAIASRIRGNVAQVQFDDFHKNSARIIRAAVFGFD--------------E-NSKVRNLFVFAQNNLA
VTSIDVQSVEPVDQRTRDSLQKSVQLAIEITTNSQEAAARHEAERLEQEARGRLERQKITDEAAAERSRKDL
LELQAASAAVESTGQAKAEAQSRAEAARIEGEAAVDQAKLKAEASKIETESELSRLQQARSAELSYTREKNE
LEINKSREIATIDTDKFRSMVDSIGAQTIQAI---ATSGPEMQ---VKLLKSLGLRSTLITDGKTPINLFQT
AQGLVG
>Eucyclops_serrulatus/35-882 GARW01000798.1_1 [2844 - 166] (REVERSE SENSE) Eucyclops_serrulatus_contig_735_1 transcribed RNA
AVVRIPPYHYIHVIDQTTNVTRVETGPQTFVRKDNEKVLMGATEMIIVPPRHYCVIKNPVVRD-E-DG--EI
VRDTLGQIRLNHADLEVRL---TQDPFPLYPGEKLEGTIKVLRVVNAMTALKLRVNRDFKDG--DVL-RI--
---------AGDNYLFEGPGTYLPRKEVEILSDITAEVIRPNEALRLRAIRNTIDRDGKNRVAGEEWLVRRN
GDYLPGAYEEVVRRCEATILTDKTAIHVRASKSFRDQLGLNRKNGEEYLITLADMESFIPEVYEDIVGVVDI
TILNSRQYCVIMNPIGDD-GKPQLGHKKLVKGEQSFFLKPGEELECGIQDMYVLGDDEGIVLRAMEGYKDVT
VAPS-----------------VDRQPGDRWMLKGPMEYIPPV-EVEVITTRKAIPLHENEGIYVRNVKTGR-
-------VRSVIGQTYMIGEDEELWSKTLPPMVKTLL---SRNRDAMADRG--EWINPEKE--KRK------
-DAAAQGKQRVENDFDDW-----------DSTRVVTFQVPHNAAVQIYDYSSKKSRVIFGPDLVMLEPNEEF
TQISLSGGKPKKPNLLRSIALLLGPDFCSDIIVVETSDHARLQLQLSYNWHFDVKDKNDPEEGVKLFCVPDF
IGDMCKAIASQIRGAVSAVSFDDFHKNSAKIIKVAVFGVD--------------D-GKRVREELRFTNNSLV
VTSIDIRSVEPVDQRTRDSLQKSVTLAIEITTQSQEAAAKREAERVDQEARGRLERQRIVDDAQAEKARKEL
LNLQAESAAVESTGQAKAEAYSRAEAARIEAEMGVDAARLKAEANRIESEAELERLKSAREAEIHFLTEQNK
LEVERAEKMAKIETEKFKSMVESLGAETIRAL---ASGPQDHQ---VKMLQSLGLSSTLITDGRTPINLFNT
AKGLIG
>Euperipatoides_rowelli/44-780 GJGW01002271.1_51 [46 - 2385] TSA: Erow_Filter25_CLC_contig_2273, transcribed RNA sequence
TIFRIPPYHYVHVLDQNSNVTRVEIGPKTFIRQDNERVILGPEKMIIVPPIHYCVVENPVFLD-S-EG--LV
MFDQIGQVKLQHANLDIRL---FQDPFPLYPGEILKQPVSPLKIVPADSALRLRCILDFEED--KKS-YV--
---------AGDEWLFEGPGTYIPRKEVTIEETVRAVIIQPNQALKLKARRETLDRGKKLRVTGEKWIVKRV
GAYLPGAYEEVVNIIDASVLTDKKALHIRATGSFTDDFGVVRKNGEEWLITMADTDTYIPDVFEMVVDEIEI
TTLTNREYCVILNPVGLD-GKPQLGKKKLVKGEKSFFLMPGETLLNGIEKVFILSENEGIILKSMEAFTDGE
---------------------VQRNPGDRWMIRGPTEYIPPV-EVEVVTEMQAIPLDENEGIYVRDIKTGK-
-------VRAVCGETYMLTQDEELWEKELSPAVEDLL---SQSLDALADRG--LRGVPPSRSKAR-------
-----------------------------EKTKVVSFRVPHNAAVQIYDYKEKKARVMFGPDLVMLHPDEQF
TQLSLSGGKPKKPNAIKALCLLLGPDFCTDIIIVETADHARLQLQLSYNWHFDIEDRSDIEGATKLFSVPDF
IGDACKAMASHIRGTVAGVQFDDFHKNSARIIQTSVFGVD--------------D-NHKIRNNFTFSQNNLC
ITSVDIQSVEPVDQRTRDALMKSVQLAIEITTSSQEATARHEAERLEQEAKGRLERQKISDEAEAERSRKEL
LELQANSAAVESTGQAKAEAQSRAEAAKIEGEAAXXXXXXXXXXXXXXP-----------------------
-----------------------------------------------------GKQS---------------
------
>Eurytemora_affinis/16-858 GBGO01071038.1_1 [35 - 2635]  comp55567_c0_seq1 transcribed RNA
AVYRVPPYHYLHVLDQTTNVTRVEIGPQTFVKKDNEQVLMNPEKMVIVPPRHYCIIQNPVLRN-E-KG--EV
ETDSMGQVRLDHAEEEIRL---QQDPFPLYPGEMIKNKVSLLRVVPALTALKLRVTRDYSTG--EKE-MI--
---------AGDELLFEGPGTYVPRKEVEVVGEEKAIIIKPNQALRLRALRETVDRDGKARVAGEEWLVRKN
GAYLPGVYEEIVETVNAYVLTEKVAVHVRAAQTFKDGSGKVRKSGEEYLITIKDLEAYIPDVYEEIVGQVYI
TTLTNRQYCVIVNPVGVD-GKPQLGARKLIKGEKSFFLQPDENLEDGVQDVFVLGDNEGIVLRALENFLDEF
QNPP-----------------VSRHSGDKWMLQGPLEYIPPV-EVEVVTRRQAIPLHENEGIYVRNIKTGQ-
-------VRAVIGQTYMLGEDEELWEKSLPTIVKTLL---SSDRDTAADRG--DWINPSKE--KSK------
-------KKDSGEDEEDW-----------DASRVVTFQVPHNAAVQIYDYKSKKSRVVFGPDLVMLGPDEQF
TQLSLSAGKPKKGNKIRAIALLLGPDFTTDQIIVETADHARLQLELSYNWHFQVTDQSNDKDASKIFSVADF
VGDLCKAMASKIRGAVSSVTFDDFHKHSATIIQKAVFGID--------------LGTEKESDILIFKSNNLC
VTSVDIKSVEPVDQRTRDSLQKSVTLAIEITTQSQEAAAKREAERIEQGAKGKLERQRISDEALAEKERREL
IVLQAESAAAESTGQAKAEAIARAEASRIEAEAAVEGAKLKAEALKIETEAELERMKLAREADIKFTLEQNK
MEIEKCQEMAKIESEKFTSMVQVLGTETIKAL---ASGPQDQQ---VRMLQALGLKSTLITDGRTPINLLNT
ASGLLG
>Halicryptus_spinulosus/47-874 TRINITY_DN83231_c1_g3_i4_1 [121 - 2766] len=3204
SIFRIPPYNYLHILDLNSNITRVENGPKTYIRQDHERVILGPERMVTIPPRHYCVVENPIIKD-E-AK--KA
KLDEYGQVKLQHADFEVRL---VQEPFPLYPGEILKQAVTPLTVVTANKALRLRAVLDIEEA-DGSK-RV--
---------AGDEWLFEGPGTYIPRKEEVVEETVSAVIIKPNQAIRLRARKETTDRDGNERVAGEEWIVKKT
GAYLPGAYEEVVDVVEAYILTDKKALHVRATKTFKDDFGLLRKSGVEWLIKFTDTETHILHVYEEIVGVVGI
TTLTNRQYCVILDPVGDD-GKPQLGKKKRVKGEKSFFLQPGERLEAEIQDVYILGENEGLILRAIEAFKDTC
AN-------------------TERSPGDRWMIRGPIEYVPSV-EVEVSTKRTAIPLDENEGIYVRDIKTGK-
-------VRAVVGETYMLTQDEELWKKEMSPGVEELL---TQSRDPLADRS--DRNRGYTV--APR------
-----------------------------DKTRVVTFKVPHNAAVQIYDYKAKKARVVFGPDLVMLSPDEQF
TQLSLSGGKPKKPNVIKALCLLLGPDFFTDVVIVETADHARLQLQLAYNWHFDISAK--QSDCSKLFSVADF
VGDASKAIASRIRGSVASVGFDDFHKNSAKIIRLAVFGLD--------------E-SQTPRISFKFEQNGLV
ITSVDIQSVEPVDQRTRDALQKSVQLAIEITTNSQEAAARQEAERLEQAAKGRLERQKIVDEAEAEKSKKVL
LELQAMSAAVESTGQAKAEAQSRAEAANIEGEAAVHQATLRAQANDIDAESELRRLQNARQAEIKYISEQNQ
LETSKLREISVIDTEKFLSMVTTIGPDTIRAI---AVAGPEMQ---VKLLQSLGLKSTLITDGTSPINLFST
AQGLLG
>Halomonhystera_hermesi/1-424 TRINITY_DN38111_c0_g1_i1_5 len=1275 path=[2505:0-1274] [-1, 2505, -2]
------------------------------------------------------------------------
------------------------------------------------------------------------
------------------------------------------------------------------------
--------------------------HAQATRTFKDQFDVVRKNGEEWLVLMKDAETYISGVYEEVIDIVDI
TTLTNRNYCVILNPVGPD-GKPQLGKRKLVKGEKSFFLQHGESLEQGIQDIYVMGENEGLILRSNEAFTDKD
AN-------------------VQRQPGDRWMIRGPVEYVLPV-EVEVIAKRCALPLDENEGIYVRDIKSGR-
-------VRAIMGETYMLSQDEELWSKPLSDTVEKLL---GYSSTDMSSGP--PPFQAMQQ--MALNPDSSS
GLASFGLTNVMPSSQQQIRNEGKKPTQVRDKTRVVTYRVPHNAAVQVYDYKEKKARVVFGPDLVMLSPDEHF
TQLSLSGGKPKRPNVIKSLCLLLGPDFCTDIVIVETADHARLQLQLSYNWHFDADK--GQEVAAKLFSVPDF
VGDACKAVASRVRGMVAQVQFDDFHKNSARIIRTSVFGLD--------------D-QNKVRPQFVFAQNNX-
------------------------------------------------------------------------
------------------------------------------------------------------------
------------------------------------------------------------------------
------
>Hyalellopsis_costata/19-634 GEQG01031349.1_1 [1902 - 1] (REVERSE SENSE) c63949_g1_i1 transcribed RNA
PVHRIPPYHYIHVLDQNTNITRLEIGPKTFIKQDNETVTVGPEKMITVPPRHYCVVESPVVRN-E-AG--EV
EFDKNGQAKLVHADLDIRLARADQAPFPLYPGEVLRQPVTPLKVVPANSALRIKAVLDFEDEANKES-RR--
---------AGDEWLFEGPATYIPRKEVSVEEQIRATVIGSNQAIRLCAKKEIVDRSAQRRVTGEEWLVKKT
GAYLPLAYETVVSVENAYVLTDKRALHLLALKTFTDDFGKKRMNGEEWLVTHTDTETHILNVYEQLVAVVDV
ITLNSRQYCIIVDPV-AE-GKPQLGKKKLVVGEKSFFLQPGEKLENGIQDVYILGEDEGVILKCIEAFRDQQ
AN-------------------TDRNPGDRWMIRGPTEYISPT-QVEVITRRKALPLDENEGIYVRDIKTGR-
-------VRAVIGETYMLTHDEELWQKELPKQVEDLL-----TRDPLAERN--IPTRGQGADKSQQ-----A
ATTTQASTAKSGNAKR-------------DKSKLVTYRVPHNACVQIYDYKAKKARIVFGPELVMLGPEEHF
TLLSLSGSVPKKANQIQSLCLLLGPDFFTDVIVIETADHARLSLQLSYNWHFEVTDITDEKEAAKLFSVPDF
VGDAAKAIASRIRGAVAGTQFDDFHKNSAQIIRASVFGL---------------------------------
------------------------------------------------------------------------
------------------------------------------------------------------------
------------------------------------------------------------------------
------
>Labidocera_madurae/17-856 GFWO01163463.1_1 [273 - 2864] TSA: Labidocera madurae TR68997:c4_g1_i1 transcribed RNA sequence
SVFRIPPYHYIHVLDQTSNVTRVETGPQTFVKKDNEQVLMNPEKMVIVPPRHYCIIENPIVRD-D-KK--QA
VLDDLGQVKLDHAEQEIRL---QQDPFPLYPGEVIKVKVSLLKVVQALTALRLQVTRNYVEDGKEMK-----
---------AGDELLFEGPGTYIPRKEVEVLGEVKAAVIKPNTALRLRAVRETVDRDGRSRVAGEEWMVRRT
GAYLPGVYEEIVSSIGAYILTEKNAVHLRALQTFTTSEGKQRMAGEEYLITVKQMEAFIPDVYEVIEGVVNI
TTLTNRQYCVILNPVDAS-GKPQFGAKKLVKGEKSFFLQPGEMLENGVQNVYVLGDNEGIVLRALEAFKDEF
EKPP-----------------KDRQPGDKWMLQGPLEYIPPV-EVEVVCERQAIPLHENEGIYVRNTKNGQ-
-------VRAVIGQTYMLGEDEELWDKSLPAIVKTLL---STDRDAAADRG--DWINPSKK-----------
-------KKMDSDDEDDW-----------DPNKVVTFQVPHNAAVQIYDYKSKKSRVVFGPDLVMLGPDEHF
TQLSLSAGKPKKGNKIRSIALLLGPDFTTDQIIVETADHARLQLELSYNWHFQVNDSMSDKEKSRIFSVADF
VGDLCKAMASRIRGAVSSVSFDDFHKNSALIIQQAVFGLD--------------QETKKPREHLLFSANNLA
VTSVDIKSVEPVDQRTRDSLQKSVTLAIEITTQSQEAAAKREAERIEQEAKGKLERQRITDEALAEKERKLL
ISLQAESAAVESTGQAKAEAISRAEASKIEAEAAVAAARLKAEALKIETDSELERMTSAREADIKFTLEQNK
MEVEKMQEMAKIESDKFKSMVDVLGTETIRAI---ASGPQDQQ---VKLLQSLGLQSTLITDGRTPINLLNT
ATGLLG
>Latrodectus_geometricus/27-865 GBJM01061378.1_1 [2 - 2653]  Lg3tf001385g0p transcribed RNA
SIYRIPPYYYMHVLDQTANITRVEAGPKTYVRHENERVILEPRKMVIIPPCHYCVILNPVVRN-V-EK--DL
VYDNAGQIKLRHADLEVRL---EQDPFPLYPGEVMHSEVSPLTVVESNSALLLKAIRDFEDG--DKK-RV--
---------AGDEWLFEGPGTFVPRKEVEVLSTINATIINPNQALRLRARAETKDRDGKDRVTGEEWIVKKI
GAYLPGAYEEIVDIVNAYVLTEKEAVHVKAKKTFVDDFDKTRKNGEEWLITLEDTETYIPGVYEDVLGTVLI
TTLSNRQYCVILDPQGED-GKPQLGRKKLIKGEKSFFLQPGERLEAGIQDVHVLSENEGLILKAREAFLDNS
ETPP-----------------INRKPGDRWMIKGPSEYIPPT-EVEIITKRYAIALDENEGIYVRNIKSGQ-
-------VRLISGETYMLSQDEELWVKELPPLVEELI---NKGIDPLSDRG--NWRASRFD--APH------
-------VKRRNASED-------------DGARAVTLRVPHNAAVQVYDYKAKKSRVIFGPDLVMLAPDEQF
TTLSISGDKPKRPNVIKSLCLLLGPDFCTDIITVETADHARLSLQLSYNWYFDVSDN-SPEKAAKLFSVPDF
IGDLCKAVASRIRGAVAGSNFDDFHKNSAKIIRAAVFGVD--------------E-NGKIRKQFCFPQNNLY
ITSVDIQSVEPVDQRTRDSLQKSVQLAIEITTQSQEATARHDAERREQEARGRLERQRISDEVEAEKSRKSL
LELKVSSMTIENCGQSKVEALSRSEAQRIEADAAVEQAKLKAEAKRIEAEMELERLQKAREAELMYLQRQNE
LEIQKTKQLAEIEVEKFQTFIKSLGSDTIKAI---ASAGQEFQ---VKLLQGLGIQSALITDGNNPINLFST
AQGFIG
>Latrodectus_hesperus/1-624 GBCS01001405.1_1 [2541 - 613] (REVERSE SENSE) Contig14792 transcribed RNA
----------------------------------------QKRRLFMLKP----------------------
------------------------------------------------------------------------
------------------------------------------------------------------------
------------------------------KKTFVDEFSKTRKNGEEWLITLEDTETYIPGVYEDVLGTVLI
TTLSNRQYCVILDPQGED-GKPQLGRKKLIKGEKSFFLQPGERLESGIQDVHVLSENEGLILKAREAFLDNS
ETPP-----------------VNRKPGDRWMIKGPSEYIPPT-EVEIITKRYAIALDENEGIYVRNIKSGQ-
-------VRLISGETYMLSQDEELWVKDLPPLVEELL---NKGIDPLSDRG--NWRASRFN--PPP------
------VKRRET-SED-------------EGARAVTLRVPHNAAVQVYDYKAKKSRVVFGPDLVMLAPDEQF
TTLSISGDKPKRPNVIKSLCLLLGPDFCTDIITVETADHARLSLQLSYNWYFDVSDK-SPEKAAKLFSVPDF
IGDLCKAVASRIRGAVAGSNFDDFHKNSAKIIRAAVFGVD--------------E-NGKIRKQFCFPQNNLY
ITSVDIQSVEPVDQRTRDSLQKSVQLAIEITTQSQEATARHDAERREQEARGRLERQRISDEVEAEKSRKSL
LELKVSSMTIENCGQSKVEALSRSEAQRIEADAAVEQAKLKSEAKRIEAEMELERLQKAREAELMYLQRQNE
LEIQKTKQLAAIEVEKFQNLIQSLGSDTIKSI---ASAGQEFQ---VKLLQGLGIQSALITDGNNPINLFST
AQGFIG
>Latrodectus_tredecimguttatus/32-870 GANL01000575.1_1 [2772 - 106] (REVERSE SENSE) cDNA_1103 transcribed RNA
SIYRIPPYYYMHVLDQTANITRVEAGPKTYVRHENERVILEPRKMIIIPPCHYCIIRNPVVRN-V-EK--DL
VYDNAGQIKLRHADLEVRL---EQDPFPLYPGEVMHSDVSPLTVVESNSALLLKAIRDFEDG--DKR-RV--
---------AGDEWLFEGPGTFVPRKEVEVLSTINATIINPNQALRLRARAETKDRDGKDRVTGEEWIVKKT
GAYLPGAYEEIVDIVNAYVLTEKEAVHVKAKKTFVDEFNKTRKNGEEWLITLEDTETYIPGVYEDVLGTVMI
TTLSNRQYCVILDPQGED-GKPQLGRKKLIKGEKSFFLQPGERLEAGIQDVHVLSENEGLILKAREAFLDNS
ETPP-----------------VERKPGDRWMIKGPSEYIPPT-EVEIITKRYAIALDENEGIYVRNIKSGQ-
-------VRLISGETYMLSQDEELWVKELPPLVEELL---NKGIDPLSDRG--NWRASRFN--PPP------
-------VKRRETSED-------------EGARAVTLRVPHNAAVQVYDYKAKKSRVVFGPDLVMLAPDEQF
TTLSISGDKPKRPNVIKSLCLLLGPDFCTDIITVETADHARLSLQLSYNWYFDVSDK-SPEKAAKLFSVPDF
IGDLCKAVASRIRGAVAGSNFDDFHKNSAKIIRAAVFGVD--------------E-NGKIRKQFCFPQNNLY
ITSVDIQSVEPVDQRTRDSLQKSVQLAIEITTQSQEATARHDAERREQEARGRLERQRISDEVEAEKSRKSL
LELKVSSMTIENCGQSKVEALSRSEAQRIEADAAVEQAKLKAEAKRIEAEMELERLQKAREAELMYLQRQNE
LEVQKTKQLAAIEVEKFQNVIQSLGSDTIKSI---ASAGQEFQ---VKLLQGLGIQSALITDGNNPINLFST
AQGFIG
>Lepeophtheirus_salmonis-1/12-856 EMLSAP5145 Lepeophtheirus salmonis LSalAtl2s
SFYRIPPFFYLHVLDQTTNVTSVEIGPQTYHVKEHDIVVLPPTKMTIIPPGYYCVVSNPVITK---DD--VV
EKDTYGQAKLSHGDEEVRL---ERDPFPLYPGEELKVKVTPLAIVHTSNALLLKVIRNFTDE-NDVK-RV--
---------AGDLFLFEGPGTYIPRKEVEVLKTITAQVIHENEALKLSASRETIDRSGIKHVAGEEWLIRKP
GAYLPLAYENIVEVVKAHIPLPDVAILVRAKATFKDKFGVERKNGDKYLITFEDTSAFIPEVQEEIIGTVDA
ITLDSRQYCTILNPHDSE-GKAKLGHRKIVKGEISFFLKPGEVLEDGINEVYILGEDEGIVLKSLEKFEDKL
TGSS-----------------IVRNPGDRWMIKGPMEYTPTV-EVEVVDVRKAIPLHQNEGIYVRNIQTGA-
-------IRSVIGKTYMLKEDEELWEKDLSSMVQTLL---NKNRDVTADRG--EWINPEKE--KRA------
-----AKEGSSSNDLDVM-----------DMTKVITFKVPHNAAVQVYDYKSRQSRVVYGPDLVMLEPNEEF
TQLSLSGGKPKRANLIRSLALLLGPDFCSDNVTVETADHARLELKLSYNWQFQ-GEK-NQENGVKLFSVPDF
IGDMCKSIASKVRGAVSSVSFDYLHKNSAQIIILAVFGKN--------------D-KGQPNEVLEFKTNNLI
VTSIDIRSVEPVDQRTRDSLQKSVTLAIEITTQSQEATAKREAERVDQEARGRLERQKITDEAEAEKSRKQL
LELQAESAIVEAIGHSSADAKAQAEAAKIEADSNIENAKRKTEALAIEAEAELNRLKEAREAEIQYIERQNK
LEIEKKSELMKIEVEKFNAMVEAVXDQIXXSIYVCTAXTKTXQ---IKMLESLGLKSTLITDGKTPINLIDA
AKGTCG
>Limulus_polyphemus/16-853 Atlantic horseshoe crab gi|926615087|ref|XP_013772610.1| PREDICTED: major vault protein-like [Limulus polyphemus]
SIYRIPPFYYLHVLDQTSNVTRVEVGPQTYIRKDNERVILGPDKMVIVPPRHYCVIQNPVVRG-D-DH--SI
QYDAAGLVKLQHADLEIRL---EQEPFPLYPGEILHLDVTLLKVVPSNTALRLQALRDFEDS--NDK-KV--
---------AGDEWLFEGPGTYIPRKEVVVLETVKACVIKPNQALKLRARTETRDRDGKMRFCGEEWLVRKT
GAYLPGAYEEIVEIVDAYVLTEKEAVHVRATRTFQDDLGVTRKNGEEWLVKMSDTETYIPGVYEQVVGVVPI
TTLSNRQYCVILDPVGED-GKPQLGQKKLVKGEISFFLMPNEKLENGIQDINVMGEDEGLILRARESFLDDT
IQPA-----------------VKRNPGDKWMIRGPVEYIPPT-EVEAIIKRYSIPLDENEGIYVRNIKTGR-
-------VRAVCGETYMLNQDEELWPKELPSVVEDLL---SGYKDPLADRG--DWNKRSTA--VG-------
-------LAQPISQAR-------------EKTRVVTLRVPHNAAVQVYDYKEKKARVVFGPDLVMLGPDEQF
TQLSLSGGKPKRPNVIRSLCLLLGPDFCTDIITVETADHARLQLQLAYNWHFEFGNK-SPESATKLFSVPDF
VGDLCKALASRIRGAVASVCFDDFHKNSVRIIRLAVFGQD--------------E-NQKIRNQFSFPQNNLV
ITSVDIQSVEPVDQRTRDSLQKSVQLAIEITTQSLEATARHEAERREQEAKGRLERQKITDEVEAEHSRKEL
LELQASSMIVESCGQAKAEAQSRAEAQRIEGEAAVEQAKLKAEAMKIEAETELERLTQARTAEIHYLREQNR
LEVLKAQEITDIETQKFKNIVDSLGSETIRSI---ALAGPELQ---VKLLQGLGIKSTLITDGMTPLNLFST
AKGLLG
>Machilis_hrabei_GAUM/25-857 GAUM02030855.1_1 [3775 - 1163] (REVERSE SENSE) C211008_a_19_0_l_3809 transcribed RNA
TIYRVPPYHFMHVLDQTTNVSRVEIGPQTFIRKENERVVRGPEHMVVVLPRHYCTISNPVMRD-A-AG--DV
VKDKYGQVRILHGEQEVRL---HQEAFPLYPGEDMAGTVTALRVVLANNALRLEAVRDFEEN--GTK-HV--
---------AGDQWLFEGPGTYIPRKEVKVLATVSATVLHHNEALKLTATKETVDRDGHARVSGEQWLVRRT
GAYLPGAHEDVVEVVKSRVLTDKTALHVRALGSYTDQLGVGRKTGEEWLVTLKDTESYIPEVYEEIVAVVDI
TTLTNRRYCVVCNPVNSD-GKPQLGKRKLIKGEASFFLQPGEYLESGIQDIYVLGDNEGLILKANQTFKDAF
LSPP-----------------VDRSPGDRWMITGPVEYVPPV-EVEVVTQRSAIPLHENEGIYVRNIKTGK-
-------VRAVIGHTYMLNQEEELWTKKLPEKVRSLL---SLEYDALADRS--AMLHAQRA-----------
------------AVAELP-----------VDSKVVTYQVPHNAAVQIYDYRSKEARVVFGPDLVMLGPDEEF
TQLSLSGGRPKKPNMIRALCLLLGPDFCTDVIAVETSDHARLSLQLAYNWYFNTSDR-SANGSSRLFSVPDF
IGDACKAIASLIRGSVAGTPFDHFHKNSADIIRNAVFGLD--------------E-NKKPKSELTFPQNNLV
ITSVDIQSVEPIDQRTRDSLQKSVQLAIEITTDSLEATARHEAQRTEQEARGRLERQKIKDAAEAEAAKHKL
LQLQSESVALESSGQAEAESHSRAKAARIEGESAVELAKLKAQASATEAECELERLRLAREAEITFQTEQNR
LEIDKSRELATIEVERFKQMVAAVGPETLKAM---STAGMDQQ---VRLLQSLGLQSTLITDGRSPINLLSA
ATGLLG
>Meinertellus_cundinamarcensis/1-394 GAUG02037352.1_58 [1391 - 180] (REVERSE SENSE) Meinertellus cundinamarcensis C278631_a_4_0_l_1392 transcribed RNA sequence
------------------------------------------------------------------------
------------------------------------------------------------------------
------------------------------------------------------------------------
------------------------------------------------------------------------
-------------------AAP--------------------------------------------------
------------------------------------ESVAPD------------------------------
------------------------------------------------------------------------
-------------------------------TRVVSFQVPHNAAVQIYDYRSKKSRVVFGPDLVMLGPDEQF
TQLSLSGGRPKKPNTIRSLALLLGPDFCTDVIAVETADHARLSLQLAYNWHFDVGKR-TLEDAAKLFSVPDF
IGDACKAIASRIRGAVAGVQFDDFHKNSADIIRRAVFGLD--------------P-EKKSRGELRFLQNNLS
ITSVDIQSVEPIDQRTRDSLQKSVQLAIEITTNSQEATARHEAERAEQEARGRLERQKIQDLAEAEAAKHRL
LQLQAESAALESSGQAEAESHSRAKSARIEGESAVELAKLKAQALSVEAESELERLRLARQAEIAFMTEQNR
LEIEKAKEMAGVDVNKFQQMVAAIGPDTLKTM---VSSGMDNQ---VRLLQSLGLQSTLITDGRSPINLLNT
ATGLLG
>Metridia_pacifica/20-867 GJAO01113062.1_2 [2712 - 82] (REVERSE SENSE) TSA: Metridia pacifica  TRINITY_DN21124_c0_g1_i2, transcribed RNA sequence
SLYRIPPYHYLHVLDQTTNVTRVEVGPQTFIRKDNERVILNPEKMIIVPPRHYCTIQNPVFRD-E-NR--QI
QIDELGQAKLQHAEEEVRL---QQDPFPLYPGEELNVKVTLLQVVPALSALRLRVTRDFTNANDDNK-RM--
--------VAGDELLFEGPGTYIPRKEVEVLGVQKAIVIKPNESLKLKALRETVDRDGRNRVAGEEWMVKRN
GAYLPGVYEEVVERCNAYILTDKNAVHIRAIQTFTDQSGHKRNAGEEYLITMADMETFIPDVYEEVVGSIKI
TTITNRQYCVIINPIGAD-GKPQLGARKLIKGETSFFLRPGEVLESGIQGIFILGDNEGLVLRSQEGFKDSF
VDPP-----------------VERQPGDKWMLKGPMEYTPPV-EVEVVTKRKAIPLHENEGIYVRNTKTGQ-
-------VRACIGQTYMLAEDEELWEKSVPPIVKTLL---STDRDAAADRG--DWINPRKE--NKK------
-----KATRDDDDDEELW-----------DASRVITFAVPHNAAVQIYDYKSKKSRVVFGPDLVMLGPDEQF
TQLSLSAGKPKKGNMIRSIALLLGPDFTTDQIVVETADHARLQLELSYNWHFEVKDQNNHKDAAKIFCVADF
VGDLCKAMASRVRGAVSSVTFDDFHKNSAKIIRLAVFGTD--------------PENKRVRDQLAFPSNNLY
VTSVDIRSVEPVDQRTRDSLQKSVTLAIEITTQSQEATAKREAERVDQEAKGRLERQRIQDEAEAEKTRQEL
ITLQAESAAVESTGQAKAEAIGRAEAARIEAEAGVQGARLKAEAQKIETESELERMNAAREADLRFSLEQNK
QEVDKAKEMAKIESERFNNMVEALGQDTIKAI---ASGPQDHQ---VAMLKSLGLKSTLITDGRTPINLLNT
AGGLLG
>Neocalanus_flemingeri/59-900 GFUD01136529.1_1 [2806 - 89] (REVERSE SENSE) TSA: Neocalanus flemingeri W7b3363:c1_g1_i2 transcribed RNA sequence
SVFRIPPYYYIHVLDQTTNVTRLETGPQIFVRKDNEMVLMNPERMITVPPRHYCIIQNPVVRD-E-NQ--QV
VRDNLEQVMLEHAEEEIRL---QQDPFPLFPGEELKEKVTLLKVVPALTALRLKVTRDYVDA--EHQQKV--
---------AGDEMLFEGPGTYVPRKEVEVIGDQKAIVIKPNEALKLKAIRETVDRNGKNRVAGEEWMVKRN
GAYLPGVYEEVVERSRAYVLTEKAAVHIRAKQTFTNHAGKKVKSGEEYLITSEQMETFIPDVYEEVVGMIAI
TTLTNRQYCVILNPVGAN-GYPQLGAKKLIKGEKSFFLQPGELLEKGIQDIFVLSDNEGILLRAREAFEDTF
VQPP-----------------VNRQPGDKWMLKGPQEYIPSV-EVEVVTRRKAIPLHENEGIYVRSTKTGQ-
-------VRAVKGQTYMLDEDEELWEKNLPAIVRTLL---SSDRDTAADRG--DWVNPSKE-----------
------KKKKDENDVSNW-----------DASKVITFQVPHNAAVQIYDYKSKNSRVVFGPDLVMLGPDEQF
TQLSLSAGKPKKGNMIRAVALLLGPDFASDFIIVETSDHARLQLDISYNWHFHIKDTNNEKEAAKLFCVADF
VGDLCKSMASKIRGAVSSVTFDDFHKNSAKIIQLAVFGVD--------------PVTKDPQDEIFFPQNNLY
VTSVDIKSVEPVDQRTRDSLQKSVTLAIEITTQSQEAAARREAERTEQESRGRLERQRIEDEALAENSRKEL
LSLQAESAAVESTGQAKAEAYSRAEAARIEAEAAVQGATLRAEALNIETRAELERMNAAREADIKFALEQNK
LEIEKAEKMAKIETDKFNQMVTALGTETIMAM---ASGPQDHQ---VKMLQSLGLSSTLITDGRTPINLLNT
AGGLLG
>Nephilengys_cruentata/19-857 GEWZ01019504.1_1 [3037 - 416] (REVERSE SENSE) 20415 transcribed RNA
SIFRIPPYKYMHVLDQTSNITRVEIGPKTYIRQDNERVILGPQDMIIIPPYHYCIIRNPVLRN-A-EN--AV
VYDSVGQIKLKHADLEVRL---EQEPFPLYPGEVINVGVTPLTVVPSNTALRLKAIRDFEDG--TIN-KI--
---------AGDEWLFEGPGTFIPRKEVEVLETISAIIINPNQALKLRATAETVDRNGKERVTGEEWIVKKT
GAYLPGAYEEIIDVVNAYVLTDKEAVHVKAKKTFVDEFGKTRKNGEEWLITIKDTETFIPGVYEDVIGIVKI
TTLSNRQYCVILDPLDTD-GKPQLGRKKLIKGEKSFFLQPGERLEAGIQDIHVLSENEGLILRAREAFQDNS
ETPV-----------------INRNPGDRWMIKGPTEYIPPT-EVEIVTKRYAIALDENEGIYVRNIKSGQ-
-------VRLISGSTYMLNQDEELWVKELPPQVEEFL---NKGHDPLSDRG--AWRLKGDT-----------
----AHFKQKVTKSEE-------------EGARAITLRVPHNAAVQIYDYKQKKSRVIFGPDLVMLAPDEQF
TQLCLSGDKPKRPNVIKTLCLLLGPDFCTDIITVETADHARLSLQLSYNWYFDIGDK-SPVAAAKLFTVPDF
IGDLCKAIASRIRGSVAGTNFDDFHKNSAKIIRTAVFGLD--------------D-NKKVRRTFNFPQNNLN
ITSVDIQSVEPVDQRTRDSLQKSVQLAIEITTQSQEATARHEAERREQEARGRLERQRISDEVEAEKSRKSL
LELKVSSMSIENCGQAKAEALSRAEARRIEAEAAVEQAKSKAEAMKIEAETELERLHNAREEELRYHKQQNN
IEVEKLREVANIEVEKFKSMVESLGSNTIQAV---ACAGQEFQ---VKLLQGLGIQSALITDGSTPINLFNT
AQGFLG
>Nymphon_striatum/26-865 KAG1656039.1 Major vault protein [Nymphon striatum]
SIFRIPPYHFIHVLDQTSNVTRIETGPKTFIRQENEKVLFGPDKMIIVPPHHYCVIQNPVVRN-D-KS--EI
QLDFVGQVKLQHAELEIRL---PQDPFPLYPGEVLSKPVSPLKVVATNSALRLRAIRDFTDG--ATS-RV--
---------AGDEWLFEGPGTYIPRKEVEFVEKIRATTILVNQALKLRAQMELQDRDGKTRVTGEEWLVRRT
GAYLPSAYEEVVTVVDAYVLTEKEAIHVRATRSFTDILGKSHKNGEEWLVSLADTETYIPDVYEEVVGVINI
TTLTNREYCVILNPCDAG-GKPQLGQKKLVEGEKSFFLLPGEELEQGIRSVYVLSETEGLILRASQAFNDDN
VTSK-----------------VRRSPGDTWMIRGPCDYIPPI-EVEVLSQRDAIPLDDTEGIYVQDVKSGKA
SLYYYYTIRAVCGETYMLTQDEELWSKPLPPVVEELL---QQNRDPLSDRG--TRKI---------------
-------TPSSETEKR-------------DKTYVVTFRVPHNAVVQIYDYKEKKARFIFGPDLVMLGPSEQF
TKLSLSGGKPKRPNVIKALALLLGPDFCTDIVIVETADHARLQLQLSYNWYFEVKDH-NAETAAKLFSVPDF
IGDACKAIASRIRGAVASVQFDDFHKNSAKIIRASVFGYD--------------E-SSKIRSSFTFKQNGLT
ITSVDIQSVEPVDQRTRDSLQKSVQLAIEITTNSQEAAAKHEADRIEQEAKGRLERQKITDEVEAERARKQL
LELQAASAAVESCGQATAEASSRASAAKIEGEAAVAQARLRAEAAVIEAESELNRLTNAREAEIKYLKDQNE
LEVTKSTELMDLEVKKFEKMVSALGSDTIKAM---AIAGPEMQ---VKMLQGLGLSSTLITDGQTPINLFTT
AHGLIG
>Occasjapyx_japonicus/13-857 GAXJ02025833.1_2 [3711 - 1108] (REVERSE SENSE) s6820_L_27356_0_a_22_7_l_3926 transcribed RNA
CIHRIPPYQYVHVLDQTTNVTRVETGPQTFIRRENERVVFGPQHMIVVPPGHFCVVENPIIRD-A-EG--TV
VLDKYGQARLWHGDEEVRL---EQEPFPLYPGESLGIKVTKLRVVRADQALRLVAKRDFEDG--EVK-RV--
---------AGDEWLFEGPGTYIPRKEVEVQSVVDAVLIHQNEALKLGASRDTVDREGKKRVAGENWMVKTV
GAYLPGVHEVVVAVVKAHVLTEKTAILVKAVSSFVDQRKIARKNGEEWLVKFSDMETYIPDVYEVVMGVVNI
TTLNDRQYCIICNPVDDK-GKPQLGRKKLVKGETSFFLQPGETLESGIRGIYVMGDNEGLILSAQQAFLDQT
QTPP-----------------VQRKPGDRWMIVGPAEYVPPV-EVEVISKQKAIPLHENEGIYVRNVKTGQ-
-------VRSVVGQTYMLTQDEELWHKQLPAAVQELL---MAKHDAAADRG--AHMMDKSG--GKG------
----KGKGAEGGGDGGGW-----------DSTRVVTFSVPHNAAVQLYDYKSKKSRVVFGPDLVMLGPDEEF
TQLSLSGGRPKRPNVIRSVALLLGPDFCTDVIVVETADHARLSLQLAYNWHFDVGDK-SDASAAKLFSVLDF
VGDACKAIASRIRGAVASVRFDDFHKSSSEIIRTAVFGVS--------------KDKKEARDKLVFPQNNLA
ITSVDIQSVEPVDQRTRDALQKSVQLAIEITINSQEAAARHEAQRLEQEAKGRLETQRIMDSSASERARKDL
LELQAASSAVESTGQAKAEAQSRAEAAKIEGEAAVVQSKLKAESTKIESESELERLKLARQSEIEYLKEQAE
LEVTKAREIAKVEVDQFKQMMEALGKDTLKNM---AAAGLDQQ---VRLLQALGLKSTLITDGRTPINLLAT
ATGFLG
>Oedothorax_gibbosus/39-878 KAG8190032.1 hypothetical protein JTE90_000127 [Oedothorax gibbosus]
SIYRIPPYYYMHVLDQTANTTRVETGPKTYIRQENERVLHPPKKMVIIPPCHYCIICNPVIRD-A-DN--AL
VYDSAGQIKLKHADYEVRL---EQDPFPLYPGENMHLEVTPLTVVSSNSALRLKAIRDVEED--GVK-RV--
---------AGDEWLFEGPGTFIPRKEVEVLETISAIVININQALKLRATSETKDREGKQRVTGEEWIIKKT
GAYLPGVYEEIIDVVSAHILTDKEAVHVKAKKTFVDEFGKTRKNGEEWLITLQDTEAYIPGVYEDVLGTVPI
TTLSNRQYCVILDPTGAD-GKPQLGRKKLIKGEKSFFLLPGESLEAGIQDVYVLSENEGLILKAREAFQDSS
ETPP-----------------KDRNPGDRWMIKGPTEYIPPT-EVEIVTKRYAIALDENEGIYVRNIKSGH-
-------VRLVSGATYMLTQDEELWVKELPPQVQELL---DKGHEPLSDRG--AWRTKLAA--SAP------
-----Y-PAKMHKSDD-------------EGAKAVTLRVPHNAAVQVYDYKEKKSRVVFGPDLVMLAPDEQF
TQLSISGDKPKRPNVIKTLCLLLGPDFCTDIITVETADHARLSLQLSYNWYFDIGNK-GPEAAAKLFSVPDF
IGDLCKAIASRIRGTVAGTNFDDFHKNSAKIIRTAVFGLD--------------E-NKKVRKSFLFPQNNLY
ITSVDIQSVEPVDQRTRDSLQKSVQLAIEITTQSQEATARQEAERREQEARGRLERQRISDEVEAEKSRKAL
LELKVSSMTIESCGQTKAEAMSRIEAQRIESEAAVEQAKAKAEAVKIEAEMELERLHKAREEELLYLKQQNE
LEISKLKQIADIETQKFKNLVDSLGSDTIKSV---ASAGQEFQ---VKLLQGLGIQSALITDGNTPINLFST
AQGFLG
>Oithona_nana/12-739 EMLSAP5145_LsMVP1_47 [1 - 2217] vs. LT729407.1 Oithona nana genome assembly, scaffold: Onana_scaffold_1516, whole genome shotgun sequence:[revcomp]  protein2genome:local aln.length: 731 score: 2045 %-ident: 57.95 %-sim: 74.38 strand: -  CDS sequence
SVFRIQPYHYIHVLDQTTNVTRVERGPQTFIRKDNEKVVVTPTKMVIVPPRHFCVVRNPIKRD-Q-NG--EP
VKDGLNQIVLQHAETEVRL---EQDPFPLYPGEEIAVATKALTVVAPLSAIRLKVIRGFVDEETHRE-RV--
---------AGEEFLFEGPGTFIPRKEVQEVGIVQATIIKPNEALKLKAVTETTDRNGVKRVAGEEWMVRNA
GAYLPGVDEQIVATYKAVILTEQTAVHVIALKSFQDQLGKMRKNGEEYLITLDDMEAFIPDVYEHIQGIIEI
ITLTSRQYCVVLNPVGED-GKPQLGHKKLVKGEKSFFLQPGEHLEEGILNVFVLGEDEGLVLRSLEHYQDDT
VNPP-----------------VERLPGDRWMLKGPKEYTPPV-EVEVLATRKAIPLHENEGIYVRNTKTGA-
-------VRAIIGHTYMLGEDEELWEKQMNAMVRSLL---DKNRDVNADRG--EWLNPQRAARNKS------
---KAQDQAVIENNEDEL-----------TACKVVTFQVPNNAAVQIYDYKSKKSRVCFGPDLVMLDPNEEF
TQISLSAGKPKKPNMIRSLALLLGPDFCSDIINVETANHARLQLQLSYNWHFDTNNI-KAEDAGKLFCVPDF
IGDMCKAIASRIRGNVSSVSFDNFHKHSAKIITSAVFGVD--------------ASGKVPHQELRFPANNLV
VTSIDVKSVEIMDERTKNSLQLQFLTTKFRAEASRIEFARHEAERVDQEARGHLNIQRILDDTEAEKARKAL
LTLQEESAAVHSTGQAKAKAES--------------------------------------------------
------------------------------------------------------------------------
------
>Paracyclopina_nana_mrna/18-869 GCJT01033583.1_1 [1 - 2637]  Pnana_mRNA_37101 transcribed RNA
SVFRIQPYHFIHVLDQTTNVTRVEIGPNTFIRKDNEKVVLGLTKMVIVPPRHYCVIRNPVKRD-E-HG--EL
VKDALNQVVLQHAELEVRL---EQDPFPLYPGEDIDVPTKALTVVPALAALRLKVIRGFTDE--ETE-RV--
---------AGEEYLFEGPGTFIPRKEVEVVGPTKAVIIKPNEALRLRATRETLDRDRRPRVAGEEWLVRKA
GAYLPGAYEEIVQTCKATILTEKTAIHVQACKSFKDQLGKTRKNGEEYLITLDDMESHIPDVYEEVIGVIPI
TTLTSRQYCVILNPVGED-GKNQLGHKKLVKGELSFFLKPGEELEQGIRNIYVLGEDEGIVLKALERYTDTT
VDPQ-----------------VDRKPGDRWMLKGPIEYIPPV-EVEVVTLRKAIPLHDNEGIYVRNTKTGA-
-------VRAVIGHTYMLGEDEELWEKSMSSMVRTLL---DKNRDACADRG--EWINPVKDRQNRK------
RQIELQEDTSDILNEDEL-----------SACRVVTFQVPNNAAVQIYDYKSKRSRVVFGPDLVMLDPSEEF
TQVSLSGGKPKKANLIRSLALLLGPDFCSDIINVETSDHARLQLQLSYNWHFDIKDKNDSVEASKLFCVPDF
IGDMCKAIASRIRGAVSSVSFDNFHKHSAGIIKAAVFGVD--------------ESGKVPQDEFRFLANNLV
VTSIDIKSVEPVDQRTRDSLQKSVTLAIEITTQSQEAAAKREAERVDQEARGRLERQRILDDAEAEKARKAL
LTLQGESAAVESTGQAKAEAYSRAEAARIEAEAAVEAAKMKAEAARIEAESELERLKQAREAEIHFMIEQDR
LEIEKAEKMAAIESQKFKLMVEAMGSDTLRAL---ASGPQDHQ---VRMLQSLGLQTTLITDGKSPINLFNT
AHGLLG
>Parasteatoda_tepidariorum/27-865 protein_Augustus_set_v3.0|aug3.g17061.t1
SIYRIPPYMYMHVLDQTANVTRVEAGPKTYVRQENERVVLEPRKMIIIPPCHYCIICNPVVRN-A-EN--AL
IYDISGQTKLRHADLEVRL---EQEPFPLYPGEVLFRDVEPLTVVHANSALLLKANRDFEEA--GVK-RV--
---------AGDEWLFEGPGTFVPRKEVEIVRTVSATVIKPNQALRLKAKTETKDREGKSRVAGEEWIVKKT
GAYLPGAYEEIVDVVDAYVLTEKEAVHIRAKRTFVDEFNKTRKNGEEWLITFEDTETFIPGVYEEVVGVVHI
TTLSNRQYCVILDPIGED-GKPQLGKKKLVKGEKSFFMKPGERLESGIQDVHVLSENEGLVLKAREAFLDNS
ETPA-----------------INRKPGDRWMINGPAEYIPPT-EVEIVTKRYSIALDENEGIYVRNIKTGH-
-------VRLVSGSTYMLTQDEELWVKELPPFVEELI---NQGMDPLSDRG--SWKMMRQG-----------
----AVPMKARSKSDE-------------EGARAVTLRVPHNAAVQVYDYKAKKSRVVFGPDLVMLSPDEQF
TQLSLSGDKPKRPNVIKSLCLLLGPDFCTDIITVETADHARLSLQLAYNWYFDVNDK-SAEKAAKLFSVPDF
IGDLCKAIASRIRGAVAGTNFDDFHKNSAEVIRTAVFGRD--------------E-HMKIRKTFCFPQNNLY
ITSVDIQSVEPVDQRTRDSLQKSVQLAIEITTSSQEATARHEAERREQEAKGRLERQRISDEVEAEKTRKNL
LELQVARMAIENCGQSKAEALSRTEAQRIEAEAAIDQAKAKAEAKRIEAETELDRLQKAREAELGYVKRQNE
LEVEKTKLLSEIEINKFEKVITSLGSDTIQAV---ASAGQEFQ---VKLLQGLGIQSALITDGNTPINLFGT
AQGFLG
>Pardosa_pseudoannulata/1-648 GCKE01027840.1_1 [1966 - 2] (REVERSE SENSE) Unigene33080_F1 transcribed RNA
------------------------------------------------------------------------
------------------------------------------------------------------------
---------------------------------------------------------------------KKT
GAYLPGAYEEVLDVVNAFILTDKEAVHVKAKKTFVDEFEKTRKNGDEWLITMADTETYIPGVYEDVLGLVPI
TALNNRQYCVILNPVGEN-GKPQLGRKKLMKGEASFFLSPGESLEAGIQDIYVLTENEGLILSAREAFQDTS
ETPP-----------------KERIPGERWMIKGPSEYIPPI-EVEIVTKRYAIALDENEGIYVRNIKNGQ-
-------VRLVSGSTYMLTQDEELWVKELPPQVEELI---NKGFDPLGDRG--SWKLRAGP--TSG------
-----VSKPKVTRSEE-------------EGARAITLRVPHNAAVQIYDYKAKKSRVVFGPDLVMLAPDEQF
TQLSISGDKPKRPNVIRTLCLLLGPDFCTDIITVETADHARLSLQLSYNWYFDVGDK-SAEAAAKLFSVPDF
IGDLCKAVASRIRGVVAGTNFDDFHKNSARIIRTAVFGLE----------------DNKVRKSFHFPQNNLY
ITSVDIQSVEPVDQRTRDSLQKSVQLAIEITTHSQEATARHEADRREQEARGRLERQRISDEVEAEAARKSL
LELKVSSLAIEHCGQSKAEAYSRMEAEKIANDAAVEKAKAQAEAMKIEAEAELERLKKARLAELDYDKQKIE
LEVAKAKEMAEIDVHKVKTLIESLGSDTIKSM---ASAGQDFQ---VKLLQGLGIQSALITDGKNPINLFNT
AQGFLG
>Peripatopsis_capensis/7-836 TRINITY_DN36029_c0_g1_i1_31 [2659 - 128] (REVERSE SENSE) len=2887 path=[5754:0-2093 5755:2094-2117 5756:2118-2886] [-1, 5754, 5755, 5756, -2]
TIFRIPPYHYLHVLDQNSNVTRVEIGPKTFIRQDNERVIVGPEKMIIVPPIHYCVIENPVILD-S-EG--IV
VFDLVGQAKLQHANLDIRL---FQDPFPLYPGEILKQPVTPLKIVPADSALRLRCILDFEEN--KTS-RV--
---------AGDEWLFEGPGTYIPRKEVTIEETIRAVIIQPNQALKLKARRETLDRDNKPRVTGEEWVVKRV
GAYLPGAYEEVVKVLDAYVLTDKKALHIRATGTFTDDFGIARKNGEEWLITMSVTETYIPNVFEMVVDEVEI
TTMTNREYCIIVDPVGSD-GKPQLGKKKLVKGEKSFFLMPGETLLTDIEKVFILSENEGVILRAMEAFMDTD
LN-------------------LKRNPGDRWMIRGPAEYIPPV-EVEVVTERKAIPLDENEGIYVRDIKTGK-
-------VRAVCGETYMLTHDEELWEKELPAAVEDLL---GQGLDPLADRG--LRGTSSSR--TKPR-----
-----------------------------EKTKVVTFRVPHNAAVQIYDYKEKKARVIFGPELVMLHPDEQF
TQLSLSGGKPKKPNLIKALCLLLGPDFCTDIIVVETADHARLQLQLSYNWHFEVRDPASIESAAKIFSVPDF
VGDACKAMASHIRGAVASVQFDDFHKKSAQIIHSSVFGFD--------------E-NQKIRSCFTFPQNSLC
ITSVDIQSVEPVDQRTRDALMKSVQLAIEITTSSQEATARHEAERLEQEAKGRLERQKITDEAEAEKSRKEL
LELQANSAAVESTGQAKAEAQSRAEAAKIEGEAAVEQASLKAKASKIESEAELERLEQARQAELKYLQQMNH
LEIDKLKQQALIEVDKFKNMVAAIGSDTICTI---ATAGPELQ---VKLLQSLGLQSTLITDGTTPINLFST
AEGLIG
>Platychelipus_littoralis/80-936 GHXK01165512.1_1 [106 - 2961] TSA: Platychelipus littoralis Plit_DN2411_c0_g1_i2, transcribed RNA sequence
SLFRIPPYCYIHVLDQTTNVTRVELGPQTFIRKDNEKVLMTPTKMIIVPPRHFCVIKNPLSRD-E-DG--EL
ILDTLGQVKLLHAESEVRL---EQDPFPLYPGEELEAKVQPLTVVPALAAIRLRVVRDFIDG--TKA-RV--
---------AGDEYLFEGPGTYIPRKEVEVLANEKAVVINPNEALKLRAKRDTVDRDGRNRVAGEEWIVRRS
GAYLGGAYEEVLEKCTATVLTEKTAVHVQALRSFTDQVGKKRKNGEEYLITLEEMESFIPDVSEKIVGMVNI
TTLTVRQYCVIVNPIGAD-GKPQLGHRKMVKGEKSFFLQPGEELEDGIQDVYVLGEDEGLVLRALEGYKDET
VDPG-----------------VDRQPGDRWMLKGPMEYIPPV-QIEVLSTRKAIPLHENEGIYVRNTKTGS-
-------VRAVIGQTYMLGEDEELWAKKLSAMVKTLL---SRNRDACADRG--EWINPEKE--KRRDAKEQQ
QQQQQQHQQQDRPVSSQIVI---------DPTQVVTFQVPHNAACQIYDYRSKRSRVVFGPDLVMLGPNEEF
TQLSLSGGKPKKANLIRAIALLLGPDFCSDVIVVETSDHARLQLQLSYNWHFEVKDTGDQEEAGKLFCVPDF
IGDMCKAIASRIRGAVSAVSFDNFHKNSASIIKIAVFGVT--------------D-GRTPGEQLKFEANNLV
VTSIDIRSVEPVDQRTRDSLQKSVTLAIEITTQSQEAGAKREAERVDQEARGRLERQRINDEAEAEKTRKEL
LLLQAESAAVESTGQAKAEASSRAEAARIEAEAAVQAARLKVEASKIESEAELEQLTAARQAEIQFQTEQNR
LEIEKSQLMAKIETERFKQMVDALGADTLRLM---ASGPQDHQ---VRMLQSLGLTSTLITDGRTPINLLNT
ANGLLG
>Pleuromamma_xiphias/42-701 GFCI01343567.1_1 [2105 - 3] (REVERSE SENSE) TSA: Pleuromamma xiphias TRINITY_DN217512_c1_g20_i5 transcribed RNA sequence
SLYRIPPYHYLHVLDQTTNVTRVEVGPQTFIRKDNERVILNPEKMIIVPPRHYCIIQNPVLRD-E-NL--QI
QIDELGQAKLQHAEEEVRL---QQDPFPLYPGEDLKVKVTLLQVVPALSALRLRVTRDFTNVDDDNK-RM--
--------VAGDELLFEGPGTYIPRKEVEVLGVQKAIVIKPNEALKLRALRETVDRDGKNRVAGEEWMVKRN
GAYLPGVYEEVVERCNAHILTDKNAVHVRAIQTFTDQMGHKRNAGEEYLITMADMETFIPDVYEEVVGNIKI
TTITNRQYCVIVNPIGTD-GKPQLGARKLIKGETSFFLRPGENLESGIQNIFVLGDNEGLVLRALEGFKDTF
VEPP-----------------VERQPGDRWMLKGPMEYIPTV-EVEVVNKRKAIPLHENEGIYVRNTKTGQ-
-------VRACIGQTYMLAEDEELWEKSVPPIVKTLL---STDRDAAADRG--DWINPRKE--NKK------
-----KATRDDEEDEELW-----------DSSRVITFAVPHNAAVQIYDYKSKKSRVVFGPDLVMLGPDEQF
TQLSLSAGKPKKGNMIRSIALLLGPDFTTDQIIVETADHARLQLELSYNWHFEIKDQNNHKEAAKIFCVADF
VGDLCKAMASRVRGAVSSVSFDDFHKNSAKIIRLAVFGTD--------------PENKRVKDQLYFPSNNLY
VTSVDIRSVEPVDQRTRDSLQKSVTLAI--------------------------------------------
------------------------------------------------------------------------
------------------------------------------------------------------------
------
>Pollicipes_pollicipes/26-858 XP_037070084.1 major vault protein-like isoform X1 [Pollicipes pollicipes]
SLYRIQPHYYVHVLDQTSNVTRVEVGPQTFIRKDNERVIVGPSAMVVVPPRHYCIVENPVARE---EG--RV
VFDASGQARLLHADTEVRL---FQDPFPLYPGERLASAVLPLKVVPANRALHLRALRDFKEG--EEA-RE--
---------AGDEWLF-GPGTYVPRPEVEILSEISATIIGPNQALRLRARLETVDRKGVKRVAGEEWIVSQV
GAYLPGEYEEVVELVNARVLTEKTALLVRATRTFTDQRGVRRKNGEQWLVRFSDMEAFIPDVYEEVEEELEI
TTLTSRQYCVVCDPVGPN-GKPQLGQRKLIKGEKSFFLEPGESLEDGINDNYILQEDEALVLRASEGFTDDT
VSPP-----------------VARRPGDRWMVHGPVEFVPPI-EVEVVLQQSAIPLDRTEGIYVRNNRTGE-
-------VRAVCGQTYMLTQDEELWSKELPTSVTELL-----KADALADRG--AYSQLREA-----------
-------RGQASQAAHM------------DKTRVVTYRVPHNAAVQVYDYKQKRSRVVFGPDLVMLEPDEEF
TQLSLSGGKPKKPNTIRALSLLLGPDFCTDIVTVETSDHARLSLQIAYNWHFDVGNK-TAEDACKIFSVPDF
VGDACKAIASRVRGAVAQRPFDDFHKNSAKIIRQSVFGTD--------------E-AGKVRDRFVFPQNSLV
VTSIDIQSVEPVDQRTRDSLQKSVQLAIEITTNAQEAAAKHEAERTEQEARGRLERQKIKDEAAAELARKEL
VELQTACAAIESTGQAKAEAQSRAEAARIEGEAAVDQASLKARAATIEAESELERLRAAREAELKYTEESNQ
LEIARSKDMAGIEIEKFRQMVQAMGTETLQAM---ATAGGDQQ---VKMLQSLGLQSTLITDGRTPISLLNT
AQGLVG
>Priapulus_caudatus/12-844 XP_014662129.1 PREDICTED: major vault protein-like [Priapulus caudatus]
SIYRIPPYHYLHVLDINTNITRIELGPKTFIRTDNESVLLGPERNVTIPKRHYCVIENPVLCG-K-EG--VV
VRDAFGQVKLRHADLEVRL---AQEPFPLYPGEVLKQPVSPLTVVIANKALRLRAIIDFEDDDSSEK-RL--
---------AGDEWLFEGPGTYIPRKEVVVEEPVSAVIVKPNQAIRLRARKETKDRSGVDRVSGEEWLVGKT
GAYLPGPYEEVVDIISAHVLTEKKALHIKATRTFKDNFGIVRKSGEEWLIKFSDTETHIPDVYEEVVGVINI
TTLTNRQYCVILDPIGDD-GKPQLGKKKLIKGDKSFFMQPGEQMENGIQSVYILSEQEGLILHASEAFVDMT
TADKD---------------GCQRCPGDKWMIRGPIEYVPPV-QVEVISQRTAIPLDDNEGIYVRDMKTGK-
-------VRAIVGETYMLTQDEELWQKTMTPAVEELL---GQAKDPLADRS--NRSETFQQ--KKR------
-----------------------------DKTRVVTFRVPHNAAVQIYDYKAKKARVIFGPDLVMLSPDEQF
TQLSLSGGKPKKPNVIKALCLLLGPDFFTDIVTVETADHARLQLQLAYNWHFDLPE--EETQKSRLFSVADF
VGDACKAIASRIRGSVASIPFDDFHKNSAKIIRVAVFGMD--------------A-EMNVRKHLCFEQNSLF
ITSVDIQSVEPVDQRTRDSLMKSVQLAIEITTSSQEAAARHEAQRLEQQAKGKLERQKILDEAEAEKSRRNL
LELQALSAAIESTGQAKAEAQGRAEAEKIEGEAAVQQARLKAEATSIEAASELQRLQNAREAEVHYVREQNA
LEVEKSRIHSNIKVEEFANMVKAIGADTIRAI---AIAGPEMQ---AKLLQSLGIQSTLITDGSTPINLFNT
AHGMIG
>Proasellus_karamani/26-851 HAFC01024491.1_1 [2553 - 1] (REVERSE SENSE) contig comp43053_c0_seq1, transcribed RNA
GVYRIPPFFYLHVLDQNSNVTRLEVGPKTFVKQDHEKVLLGPERMIIIPPRHYCVVENPAVRD-K-TG--KV
VVDANGQVKLLHSDVDIRF---AQEPFPLYPGELLKQVVTPLKVIEPNCALRLRAVLDFVDD--GTQQRR--
---------AGDEFLFEGPGTYFPRKEVSVEEQIKAVILKPNEAVRLRAKKEMTGRDGVSRETGEEWLNRTN
GSYLPLAYEEVVSTVKAYVLTDKKALHVRALRTFTDAFKRKRLHGEEWLVYASDAETYIPDVYEEVVGVVTV
TVLNSRQYCVILDPVGSN-GKPQLGKKQLIQGEKTFFLQPGERLANGIQDVYVLEEDEGLILRCNEAFKEDG
---K-----------------ALRNPGDRWMVRGPKDYIPAV-EAEVVLRRKATPLDVNEGIYVRDVKTGK-
-------IRSVIGSTYLLTENEELWEKDLPAQVEQLLALDPRHFDDKSSAG--GAVAPR-------------
-----------------------------DKSKVVTFRVPHNACVQIYDYKQKKARIIFGPELVMLGADEQF
TVLNLSGEKPKVPNKIRAICLLLGPEFSSDVVTIESSDHARLSLRLSYNWHFEINDRTDNKEVAKLFSVPDF
IGDFCKAVAAKIRGAVAGISFDDFHKNSAKVIRASVFGLD--------------E-NKRINKRLLFPQNSLV
LTSIDIQSVEPVDQRTRDALQKSVQLAIEITTNSQEAQAKHTASRTEQEAKGHLERQKIADEAEAEKERRKL
LQLQALSAAVESTGQSRAEAQSRAEAAKIEGEAAVEQATLRAQAAKIEGDIELHRLTQARELELSYSKATSD
LEIEKAKRLADIETTEFKEHVSAIGAKTIKAI---ATSGPDNQ---VKLLQALGIKSTLITDGRSPINLFNT
ATDLV-
>Procambarus_clarkii/14-838 GARH01006151.1_1 [26 - 2581]  Prcla_ES_31061_0 transcribed RNA
SVIRVPPYHYIHVLDQNSNVSRLEVGPLTFVKQDNEKVILGPEKMITIPPRNYCVIENPVVRD-K-DG--RI
QADESGQAKLAFADLEIRF---NRDPFPLYPGENLKQNVTPLKVVPANSALRLRAVLDFTDE--SGQ-KF--
--------IAGDEWLFEGPGTYIPRKEVVVDEQIRATIIKPNQAIRLRARKETKDRNGNDRVTGEEWLVKST
GAYLPGAYEEVVNVVDAYVLTEKKALHMRSLRTFTDDFGKKRLNGEEWLIKMSDTETHIPGVYEEVVGVVDV
ITLNSRQYCVVIDPVGAD-GKPQLGKKKLVKGEKSFFLQPGERLERGTQDVYVLGEDEGLILRCIEAFTDEQ
N--------------------VKRIPGDRWMIKGPTDYVAPV-EVEVVTRRKAIPLDENEGIYIRDIKSGK-
-------VRAVIGETYMLTQDEELWEKSLPADVEKLL-----NKDPLADKDKKDFNDNKAR-----------
-----------------------------AKSQVVTYKIPHNGAVQIYDYKEKKARVIYGPELVMLGPDEQF
TLISISGDVPKKPNLIKALCLLLGPDFFTDVIQIETSDHARLSLKLSYNWHFDVKDM-TEADASKLFNVPDF
VGDACKAIASRVRGAVASVAFDDFHKNSASIIRASVFGLD--------------E-NNKIRKQFLFPQNNLV
ITSIDIQSVEPVDQRTRESLQKSVQLAIEITTNSQEAAAKHEAERLEQQARGKLERQKILDEAEAEKARKEL
LELQALSAAVESTGQAKAEAQSRAEAQRIEGEAAVEQARLKSQAVKIEAESELDRLTQARDAELKYSKESID
VDISKSTRMSEIEVRKFKNMVDAIGAQTLQAI---AVSGPEMQ---VKMLQALGLKSTLITDGSNPINLFNT
AQGLIG
>Rhincalanus_gigas/18-862 GIVD01008817.1_1 [272 - 2899] TSA: Rhincalanus gigas contig14703.1, transcribed RNA sequence
SVYRIPPHYYVHVLDQTSNVTRLETGPQTFVRKDNEQVLLGPEKMVTVPPRHYCVVRNPVVRHPE-TK--EV
KVDVLGQVQLDHAEDEVRL---QQDPFPLFPGEELKLAVTLLKVVPALTALRLRVERDFVDNEIQGK-----
---------AGDEMLFEGPGTYIPRKEVEVVGEQKAIVIKPNTALKLRAVRETIDRSGRSRVAGEEWMAKKN
GAYLPGVYEEVVETLKAQFLTEKVAVHVAAIQTFTDEFDRKRKSGEEYLITVDQMETFIPDVYERVVGQVKI
TTLTNRQYCVILNPINQETGKPQLGAKKLVKGEVSFFLQPGESLEKGIQEVFILGDNEGIVLRAQLGFKDQF
VTPA-----------------VDRNPGDKWMLKGPMEYIPPV-QVEVVHKRRAIPLHENEGIYVRNCNTGQ-
-------VRAVIGQTYMLGEDEELWEKNMPAIVKTLL---SSERDTVADRG--DFVNPYKE--KRR------
-------KKDDEEDDDVW-----------DSSKVVTFQVPHNAAVQIYDYKCKKSRVIFGPDLVLLGPDEQF
TQLSLSAGKPKKANMIRAVALMLGPDFCSDFIVVETSDHARLQLELSYNWHFVISNQMDQEETSKLFCVADF
VGDLCKAMASRIRGAVSSVCFDDFHKNSANIIQVAVFGTD--------------PESMRPRETIKFPANNLM
VTSVDIRAVEPVDQRTRDSLQKSVTLAIEITTQSQEAAARREAERIEQESRGKLERQRILDEAEAEKARRGL
LALQAESAAVESTGQAKAEAVSRAESARIEAEAAVEGARLKAEALKIETESELERMKGAREADIKFALEQNR
LEVDKAQSMAKIETDKFNQMVTALGTETIRAI---ASGPQDQQ---VKMLQSLGLQSTLITDGRTPINLLNT
ASGLLG
>Salmo_salar/21-869 gi|291190570|ref|NP_001167140.1| major vault protein [Salmo salar] >gi|223648326|gb|ACN10921.1| Major vault protein [Salmo salar]
SIIRVPPHHYIHVLDQNTNIARVEIGPLTYIRQDNERVLFSPVRMTMVPPRHYCVVLNPVARD-D-QG--QV
LFDQSGQAKLRHADLEIRL---TQDPFPLYPGEDIQQHVTALQIVYPDTALRLQALLDFEEV-GGEK-RV--
---------AGDEWLFEGPGTYIPRKEVAVLETIKATVIKENQAIRLRARKEGVDRSGVRRVTGEEWQVIKV
GAYLPGAHEEVLDIVNAFILTDKKALHVRALRPFRDAGGRDRRTGEEWLVTMAEREAHIPSVAEEVVGVVNV
TTLSSRQYCVILDPVGPD-GKPQLGQKRVCKGERSFFLQPGEHLEEGIQDVYILSEEEGLVLRAVEAFKDTQ
EQEEEEEEEEEERAKLSRRGGVQRRPGDRWMLRGPIEYVPPA-AVEVMLRRQAIPLDENEGIYVRDIKTGK-
-------VRAVIGHTYMLTQDEELWAKNLPQNVETLL---ASTKDPLADRS--DRSKEVEV--KDR------
-----------------------------DKTKVVSYRVPHNAAVQVYDYREKKARVVFGPEMVMLGPDEQF
TVLSLSGDKPKRANVIKAVCLLLGPDFFTDIITIETADHARLQLQLSYNWHFDLKSPADPSQAAALFSVPDF
VGDACKAIASRVRGAVASVQFDDFHKNSNRIICSSVFGFD--------------D-KLTVRPSLRFHQNSLV
ISSVDIQSVEPVDQRTRDALQKSVQLAIEITTNSQEAAARHEAERLEQEARGRLERQRITDQAEAERTRKEL
LELEALSAAVESTGAAKAEAQSRAEAARILGEAAVNEAKLKAEAQKIEAEGELDRLSKAREQELNYKSAMDR
LEVEKQQKLAEIESNRFKKLVDSIGADTLQEM---ARAGPELQ---VKLLQSLGLKSTLITDGSSPINLFST
ANGLLG
>Semibalanus_balanoides/12-741 EMLSAP5145_LsMVP1_19 [1 - 2223] vs. VOPJ01014096.1 Semibalanus balanoides isolate JCBN2019 scaffold01615, whole genome shotgun sequence:[revcomp]  protein2genome:local aln.length: 748 score: 1975 %-ident: 55.42 %-sim: 73.04 strand: -  CDS sequence
SLFRIPPHYYVHVLDQTANVTRVEVGPQTFIRKDNERVIVGPNAMVIVPPRHYCIVENPVVRG-A-DG--VV
LCDASGQVRLLHADTEVRT---HQDPFPLYPGEKLTSAVLPLKVVPPNKALHLRALREFTDG--EQT-RA--
---------AGDEWLF-GTGTYVPRPEVEEVADIKAIIIGPNQALRLRARLETTDWKGQKRVAGEEWLVTRV
GAYMPGVYEEVVKMVNAHVLTEKTALLVRASRTFTDQREVRRKNGEEWLVRFDDMETFIPDVYEEVVEVREV
TTLTSRQYCVICDPVGAD-GKPQLGQRKLVRGEKSFFLQPGETLEDDVRDNYILQEDEALVLRADEAFTDTT
VTPP-----------------VTRRPGDRWMVTGPVEFVPPT-EVEVVIQQSSIPLDRTEGIYVRNNRTGE-
-------VRAVCGQTYMLTQDEELWEKELSPSVVELL-----QSDALADRG--GYARLREA-----------
-------RSKGAQREESA-----------DRTRVVTYRVPHNAAVQVYDYKQKRSRVVFGPDLVMLEPDEQF
TQLSLSGGKPKKPNTIRALSLLLGPDFCTDIVTVETSDHARLSLQIAYNWHFDVGNK-TAEDACRIFSVPDF
VGDACKAIASRVRGAVAQRPFDDFHKHSAKIIRQSVFGAD--------------E-AGKVRDRFVFPQNSLV
VTSIDIQSVEPVDQRTRDSLQKSVQLAIEITTNAQEAAAKHEAERTEQEARGRLERQKIKDEAAAELARKEL
VELQTACAAIESTGQAKAEAQSRAEAAHIEGEAAVAQGR---------------------------------
------------------------------------------------------------------------
------
>Steatoda_grossa/28-866 GBJQ01046393.1_1 [218 - 2872]  Sg3tf001385g0u transcribed RNA
SIYRIPPYFYMHVLDQTANVTRIEAGPKTYVRHENERVILEPRKMIIIPPCHYCVIRNPVVRN-A-EK--IL
VYDNAGQIKLRHADLEVRL---EQDPFPLYPGEVMHSEVKPLTVVESNSALLLKAIRDFEDG--DEK-RV--
---------AGDEWLFEGPGTFVPRKEVEVLSTINATIINPNQALKLRARAETKDRAGKERVTGEEWIVKKT
GAYLPGAYEEIIDIVNAYVLTEKEAVHVKAKRTFVDEFNKTRKNGEEWLITLEDTETFIPGVYEDVLGTVLI
TTLSNRQYCVILDPHGED-GKPQLGRKKLVKGEKSFFLQPGESLEAGIQDVHVLSENEGLILKAREAFLDNS
ETPP-----------------VNRKPGDRWMIKGPSEYIPPT-EVEIITKRYAIALDENEGIYVRNIKSGQ-
-------VRLISGETYMLSQDEELWVKDLPHLVEELI---NQGLDPVSDRG--SWRATRQG--PTP------
-------FKGRNASED-------------EGARAVSLRVPHNAAVQVYDYKAKKSRVIFGPDLVMLAPDEQF
TALSISGDKPKRPNVIKSLCLLLGPDFCTDIITVETADHARLSLQLSYNWYFDVSDK-SPEKAAKLFSVPDF
IGDLCKAVASRIRGAVAGSNFDDFHKNSAKIIRTAVFGLD--------------E-NGKIRKHFCFPQNNLY
ITSVDIQSVEPVDQRTRDSLQKSVQLAIEITTHSQEATARHDAERREQEARGRLERQRISDEVEAEKSKKSL
LELKVSSLTIENCGQSKVEALSRSEAQRIEADAAVEQAKLKAEAKRIEAEMELERLQKARDAELSYLQRQNE
LEVQKTKQLAAIEVEKFQNLIKSLGSDTIKSI---ASAGQEYQ---VKLLQGLGIQSALITDGNNPINLFST
AQGFIG
>Stegodyphus_mimosarum/30-869 GAZR01001274.1_1 [2612 - 3] (REVERSE SENSE) L14_T1/1_Velvet_WB transcribed RNA
SIYRIPPYHYLHVLDKTANVTRIETGPKTYIRQENEHVIFGPEQMVIIPPCHYCIICNPVVRD-E-QN--AL
VFDSTGQVKLRHADLEVRL---EQDPFPLYPGETMHTDVTPMIVVSSNSALRLKAIRDFEDS--GIK-RV--
---------AGDEWLFEGPGTFVPRKEVEVVETVSAIVINPNQALKLRARAETKDRDGKQRVTGEEWIVKKT
GAYLPGAYEEIVDVVNAYVLTDKDAVHVKAKKTFVDEFGKTRKNGEEWLITMQDTETYIPGVYEEVLGIVTV
TTLSNRQYCVILDPQGPD-GKPQFGRKKLVKGEKSFFLQPGEKLEAGIQDVYVLSENEGLILRAREAFQDGN
AIPP-----------------IMRNPGDRWMIKGPAEYIPPT-EVEIITKRYAIPLDENEGIYVRNIKSGH-
-------VRLVSGSTYMLTQDEELWVKELPPQVEELL---SQGHDPLADRG--TWRMRHAN-----------
---APAVKSRTSKSEE-------------EGARAITLRVPHNAAVQVYDYKEKKSRVVFGPDLVMLSPDEQF
TQLSLSGDKPKRPNIIKTLCLLLGPDFCTDIITVETADHARLSLQLSYNWYFDVADK-SPEAAAKLFSVPDF
IGDLCKAIASRIRGSVAGTNFDDFHKNSAKIIRTAVFGLD--------------E-NKKVRKTFCFPQNNLY
ITSVDIQSVEPVDQRTRDSLQKSVQLAIEITTQSQEATARHEAERREQEARGRLERQRISDEVEAEKSRKSL
LELKVSSMAIENCGQSKAEALSRTEAQRIEAEAAVEQSKAKAEAMKIEAETELERLQKAREAELNYLKAQNE
LEVLKLKQTAEIEVNKFKLFVESLGSDTIKSI---ASAGQEYQ---VKLLQGLGIQSALITDGNTPINLFGT
AQGFLG
>Strigamia_maritima/16-854 maker-scf7180001248442-augustus-gene-0.64-mRNA-1 protein AED:0.0445468509984639 eAED:0.0445468509984639 QI:184|1|1|1|0.84|0.71|14|1929|876
SIIRIPPYYYIHVLDQTTNVTRVEIGPKTYIRHENEKILLGPDKMIIVPPRYYCIIGNPVIRD-A-DD--AI
IFDTVGQAKLRHADHEVRL---EQDPFPLYPGEEVVKKVTRLEVVATNTAMRIRALRDFEDK--GVK-RVQE
QAERLVKRLAGDEWLFEGPGTYIPKVEEEVVESIRATIIKPNQALRLRAVMETVDRDGKKRVTGEEWLVKRE
GAYLPGAREEVVDIVDAYVLTEKTALHVKATKTFVDDFGMNRKNGEEWLVKLSDSETFIPNVYEEVLDEVHI
TTLTNREYCVILDPVGAD-GKPQLGQKKLIKGEKSFFLFPGEQLEAGIQAVYVLSENEGLVLKAKEAFEDQL
LK-------------------VQRQPGDRWLIRGPCEYVPPV-EVDVVTQRAAIPLDENEGIYVRDIKSGR-
-------VRAICGETYMLTENEELWAKELAPSVDEFI---AKGFDPLADRG--ERGRGTQQ--IKR------
-----------------------------EKTRVVTFRVPHNAAMQIYDFKEKKARVIFGPELVMLGPEEQF
TQLSLSGGKPKKPNVIRSLCLLLGPDFCTDIVTVETSDHARLQLQVAYNWHFDCGNK-TPQEAAKLFTVPDF
VGDACKAIASRIRGAVASVQFDDFHKNSARIIRTSVFGID--------------E-NQKIRKNFTFPQNNLI
VTSIDIQSVEPVDQRTRDSLQKSVQLAIEITTNSQEATARHEAQRVEQAARGRLERQRITDEAEAENARKEL
LLYQAASAAVESTGQAKAEAQSRAEASKIEGEAAVEQAKLKTQAVNIETEAELERLTRAREAEIKYVKEQNE
LEINKAKEMADIEVEKFQKIVGSLGADTVKAI---ATSGPEME---MKLLQSLGLQTTLITDGKSPINLFNT
AHGLIA
>Temora_longicornis/1-842 GGQN02176155.1_46 [1 - 2559] TSA: TRINITY_DN425723_c0_g1_i5, transcribed RNA sequence
SVYRIPPYHYVHVLDQTSNVTRVEIGPQTFVRKDNEQVLMHPMKMVIVPPRHYCVVMNPVVRD-E-NG--TV
MLDDMGQVRLDHAEEEIRL---QQDPFPLYPGETLKNAVILLRVVHALTALRLSVTRDYTEG--DKE-MK--
---------AGDEILFEGPGTYVPRKEVVVLGDIKAAIIKPNEALRLRALRETVDREGKERVAGEEWMVRRY
GAYLPGVYEEIVQTVRAYVLTDKVAVHVRALQTYTDANGLGRKSGEEYLITIKDMDTFIPDVYEDIVGTVHI
TTLTNRQYCVVLDPVGDN-GKPQLGARKLVKGEKSFFLLPGESLEDGVQDIFVLGENEGIVLRAQSAFLDDF
EEPA-----------------KERQPGDKWMLQGPLEYIPPV-QVEVVARRQSMPLHENEGIYVRNNKNGQ-
-------VRAVIGQTYMLGEDEELWEKTLPAIVRTLL---SSERDAAADRG--DWVNPSKE--KKK------
-----KDG--SDDDEDDW-----------NPTKVVTFQVPHNAAVQIYDYKSKKSRVVFGPDLVMLGPDEQF
TQVSLSAGKPKKPNKIRAIALLLGPDFITDVIVVETADHARLQLELSYNWHFNIPDRSNEQEAAKVFAVADF
VGDLCKAMASKIRGTVSSVTFDDFHKNSALIIQKSVFGED--------------A-QNGVKDCLTFPANNLA
CTSVDIKSVEPVDQRTRDSLQKSVTLAIEITTQSQEAAAKREAERIEQLARGKLERQRISDEALAEKERQGL
IYLQAESAAVESTGQAKAEAKSRAEAARIEAESAVEGARLKAEALKIETEAELERMKGAREADIKFTLEQNR
MEVEKCENMAKIETEKFTKMVEVLGTETIRIV---ASGPQDHQ---VRLLQSLGMKSTLITDGRTPINLLNT
ATGFIG
>Temora_stylifera/16-587 GJGX01210330.1_1 [98 - 1858] TSA: Temora stylifera TRINITY_DN59170_c0_g1_i2, transcribed RNA sequence
SVFRIPPYFYIHVLDQTTNVTRVEIGPQTFVRKDNEQVLMSPEKMVIVPPRHYCIIQNPVIRT-E-DG--EV
VTDDLGQVRLDHAEEEIRL---QQDPFPLYPGEIIKAKVSLLKVVPALTALKLRVTRDYVID--NTQ-MR--
---------AGDELLFEGPGTYIPRKEVEVLGEEKAAIIKPNCALRLRAIRETVDRDGRNRVAGEEWLVRRN
GAYLPGVYEEIVASVGAHVLTEYVAVHVRATQTFANSQGRTRKSGEEYLITIKEMETFIPDVYEDIVGIINI
TTLTNRQYCVVVNPVGPD-GRNQLGARKLVKGEKSFFLQPGEYLENGVQDVYVLGDNEGIVLRAQEGFVDDM
EDPP-----------------VERLPGDKWMIQGPMDYIPPV-QVEVVAERQAIPLHENEGIYVRNIRNGQ-
-------VRAVIGQTYMLGEDEELWEKSLPAIVKTLL---SSERDTAADRG--DWINPTKE--K-K------
-----KKD--SDDEDDIW-----------NPSRVVTFQVPHNAAVQIYDYKSKKSRVVFGPALVMLGPDEQF
TQLSLSAGKPKKGNKIRAIALLLGPDFTTDQIIVETADHARLQLELSYNWHFEVSETSSDKDKAKVFSVSDF
VGDL--------------------------------------------------------------------
------------------------------------------------------------------------
------------------------------------------------------------------------
------------------------------------------------------------------------
------
>Tigriopus_californicus/12-857 protein_v1.0|TCALIF_04082-PA protein Name:"Similar to MVP Major vault protein (Strongylocentrotus purpuratus)" AED:0.00 eAED:0.00 QI:0|-1|0|1|-1|1|1|0|871
SLFRIPPYYYIHVLDQTSNTSRVEVGPQTFIRKDNEKVLQNPARMIVVPPRHYCTIKNPVARA-E-DG--SV
VTDRLGQVKLLHAETEVRL---EQEPFPLYPGEEVETKVQPLTVVHALTALRLRVLRDFNDD--GTP-RV--
---------AGDEYLFEGPGTYIPRKEVEVVSTQKAVIIKPNEALKLRSLRDTIDRDDQKRVAGEEWLVRRQ
GSYLPGAFEEIVERCSATVLTDKMAVHVMAVKSFVDQKGKARKNGEEYLITLEDMESFIPDVYEKVIQTVDI
ITLTKREYCVVVNPIGND-GKPQLGHKVLVKGEKSFFLQPGEELENGIQDVHVLGEDSGLVLRSLEKFLDTS
VEPP-----------------VTRQAGDKWMLKGPMEYIPPV-EVEVVVTREAIPLHQNEGIYVRNSKNGS-
-------VRSVIGQTYMLGEDEELWPKKMPVIVRTLL---NRNRDPCADRG--EWINPEKE--KRK------
------SDKADAKPKSDWDED--------DLTQVVTFQVPNNAAVQIYDYKSKRSRVAFGPDLVMLEPNEEF
TQLSISGGKPKKANLIRALALLLGPDFCTDIITVETSDHARLQLQLSYNWHFEVKDKNNQDEGAKLFCVPDF
VGDMCKAIASRIRGAVSGVSFDNFHKNSAGIIKLAVFGVD--------------E-GMKPNEELRFPANNLV
VTSIDIRSVEPVDQRTRDSLQKSVTLAIEITTQSQEAAAKREAERVDQEARGRLERQKIGDDAEAEKSRRSL
LTLQAESAAVESTGQAKAEASSRAESARIEAEAAVEAARLRAQAAKIESESELERLRGAREAEITFLTEQNR
LDIEKAELMAKIETEKFQLMVQALGTDTIQAM---ASGPQDHQ---VKMLQSLGLSSTLITDGRTPINLLNT
ASGLLG
>Tigriopus_japonicus/12-857 GCHA01011047.1_1 [1 - 2613]  TJ_CDS_11048 transcribed RNA
SLFRIPPYHYIHVLDQTSNTSRVEVGPQTFIRKDNEKVLQTPVKMVVVPPRHYCTIKNPVARA-V-DG--SV
VTDRLGQVKLLHAETEVRL---EQDPFPLYPGEELESKVQPLTVVHALTALRLRVLRDFDDS--GTS-RV--
---------AGDEYLFEGPGTYIPRKEVEVVSTQKAVIIKPNEALKLRSLRDTIDRHDQKRVAGEEWLVRRQ
GSYLPGAFEEIVERCTATVLTDKTAVHVMAMKSFVDQKGKERKNGEEYLVTLEDMESFIPDVYEHVVQTVDI
ITLTKREYCVVVNPIGND-GKPQLGHKVLVKGEKSFFLQPGEELENGIQDVHVLGEDSGLVLRSLEKFLDTS
VDPP-----------------VTRQAGDKWMLKGPMEYIPPV-EVEVVVTREAIPLHQNEGIYVRNSKNGS-
-------VRSVIGQTYMLGEDEELWPKKMPVIVRTLL---NRNRDPCADRG--EWINPEKE--KRK------
------IDKADAKPKSDWDED--------DLTRVVTFQVPNNAAVQIYDYKSKRSRVAFGPDLVMLEPNEEF
TQLSISGGKPKKANLIRALALLLGPDFCTDIITVETSDHARLQLQLSYNWHFEVKDKSNQEEGAKLFCVPDF
VGDMCKAIASRIRGAVSGVSFDNFHKNSAGIIKLAVFGVD--------------E-GMKPNEELRFPANNLV
VTSIDIRSVEPVDQRTRDSLQKSVTLAIEITTQSQEAAAKREAERVDQEARGRLERQKIGDDAEAEKSRRSL
LTLQAESAAVESTGQAKAEASSRAESARIEAEAAVEAARLRAQAAKIEAESELERLRGAREAEIQFLTEQNR
LDIEKAELMAKIETEKFQLMVQALGTDTIKAM---VSGPQDHQ---VKMLQSLGLSSTLITDGRTPINLLNT
ASGLLG
>Tigriopus_kingsejongensis/13-862 GDFW01035319.1_1 [1 - 2631]  1 SL-2012 Tk_CDS_30830-1 transcribed RNA
SVYRIPPYYYIHVLDQTANTTRVEIGPQTFIRKDNEKVLVAPTRMVVVPPRHYCTIKNPVVRA-E-DG--TV
VVDSLGQIKLVHAETEVRL---EQEPFPLHPGEELETKVQPLTVVHAMHALRLRVTRDFTDE-LGVS-RV--
---------AGDEYLFEGPGTFLPRKETEVLVTEKAVVIKPNEALKLRAQRNTTDRDGHKRVAGEEWLVRRQ
GAYLPGAFEEVVERCSATVLTDKTAVHVKAVRSFTDQSGKARKTGEEYIITLEDMESFIPDVYETVVRTVNI
CTLTKREYCVLLNPIGDD-GKPQLGHRRLVKGEQSFFLRPGEELEDGTQDVYVLGEDGGLVLRSLEKFEDSF
VSPS-----------------VTRQPGDKWMLKGPMEYIPPV-EVEVLATREAIPLHQNDGIYVRNTKTGA-
-------VRSVIGHTYMLEEDEELWPKRLSAMVRTLL---NRNRDPCADRG--EWINPEKE--KRK------
---TDKAAGQEPKAKELWEET--------DPTRVVTFQVPNNAAVQIYDYKSKRSRVAFGPDLVMLEPNEEF
TQLSISGGKPKKANLIRALALLLGPDFCSDIITVETSDHARLQLQLSYNWHFEIKDTSNAEEAAKLFCVPDF
VGDMCMAIASRIRGAVSGVSFDHFHKNSAGIIKLAVFGVD--------------E-GRTPNEELRFAANNLV
VTSIDIRGVEPVDQRTRDSLQKSVTLAIEITTQSQEAAAKREAERVDQEARGRLERQRIGDEAEAEKSRRCL
LTLQAESAAVESTGQAKAEASSRAESTRIEAEAAVESARLRAQAAKIEAESELERLRAAREAEIQFLTEQNR
LEIDKADLMAKIETEKFQNMVQALGTDTIKAI---ATGPQDHQ---VRMLQSLGLSSTLITDGRTPINLLST
ATGLVG
>Tisbe_furcata/41-886 GCIT01021874.1_1 [109 - 2805] TSA: Tisbe furcata s12064_L_24861_0_a_47_7_l_3078, transcribed RNA sequence
AVYRVPPYHYIHVLDQTANVVRVESGPLTFIRKENEKVMMAPAKMIIVPPRHYCVVRNPVSRN-A-DN--EI
VRDVIGQYKLLHAETEVRL---EQEPFPLYPGEELDTRVQPLTVVHALSALRLRVTRDFQDG--ATN-RV--
---------AGDEFLFEGPGTYIPRKEVEVVSTEKAVIINTNQALKLKASRNTVDRDGRPRVAGEEWLVRRQ
GAYLPGAYEEVKERCYATVLSEKIAVHVKALQTFTDQSNINRKNGEEYLITLEQMEAFIPDVYEEVLGTVDI
TTLSIRQYCVIENPIGQD-GKPQLGHRKMVKGEKSFFLQPGESLEDGIQDVFVLGDDEGLVLRSLEAYKDDT
VNPA-----------------VDRQPGDRWMLKGPTEYIPPV-QVEVVCTRKALPLHENEGIYVRNTKTGA-
-------VRAVIGQTYMMGEDEELWAKDMPHMVRTLL---NRNRDACADRG--EWVNPEKQ--KRK------
-DVANADAGNAKPKPD-------------DPTRVVTFQVPHNAAVQIYDYRSKRSRVVFGPDLVMLGPNEEF
TQLSLSGGKPKKPNLIRAIALLLGPDFCSDIITVETSDHARLQLQLSYNWFFDCPDTTNQDEGAKLFCVPDF
IGDMCKAIASRIRGAVSGVSFDDFHKNSAGIIKVAVFGVN--------------E-GRTPKEELRFEANNLV
VTSIDIRSVEPVDQRTRDSLQKSVTLAIEITTQSQEAAAKREAERVDQEARGRLERQRIQDEAAAERTRKEL
LNLQAESAAVESTGQAKAEATSRAEAARIEAEAAVEAAKLKAQANNIEAESELDRLKAAREAEISFLTEQNR
LEIERAELMAKIETSKFENMVSALGTETLRAM---TNGPGEHQ---VRMLQSLGLQSTLITDGRTPINLLNT
ANGLLG
>Tisbe_holothuriae/11-712 EMLSAP5145_LsMVP1_40 [1 - 2136] vs. LR139400.1 Tisbe holothuriae genome assembly, scaffold: NODE_29_length_84253_cov_24.335839, whole genome shotgun sequence  protein2genome:local aln.length: 708 score: 2294 %-ident: 63.37 %-sim: 78.64 strand: +  CDS sequence
AVYRVPPYHYIHVLDQTANVVRVESGPLTFIRKENEKVMMAPSKMIIVPPRHFCVVRNPISRN-A-DN--EI
VRDVIGQYKLLHAETEVRL---EQEPFPLYPGEELDTRVQPLTVVHALSALRLRVTRDFQDG--GTN-RV--
---------AGDEFLFEGPGTYIPRKEVEVVSTEKAVIINTNQALKMKASRNTVDRDGRPRVAGEEWLVRRQ
GAYLPGAYEEVTERCYATVLSEKIAVHVKAQQTFTDQSNVNRKNGEEYLITLEQMEAFIPDVYEEVLGTVDI
TTLSVRQYCVIENPIGQD-GKPQLGHRKMVKGEKSFFLQPGESLEDGIQDVFVLGDDEGLVLRSLEAYRDDT
VNPA-----------------VDRQPGEKWMLKGPTEYIPPV-QVEVVCTRKALPLHENEGIYVRNTKTGA-
-------VRAVIGQTYMMGEDEELWAKDMPHMVRTLL---SRNRDACADRG--EWVNPEKQ--KRK------
-DVANADAGNVKPKPD-------------DPTRVVTFQVPHNAAVQIYDYRSKRSRVVFGPDLVMLGPNEEF
TQLSLSGGKPKKPNLIRAIALLLGPDFCSDIITIETSDHARLQLQLSYNWHFDCPDITNQDEGAKLFCVPDF
IGDMCKAIASRIRGAVSAVSFDDFHKNSAGIIKVAVFGVN--------------E-GRTPKDELRFEANNLV
VTSIDIRSVEPVDQRTRDSLQKSVTLAIEITTQSQEAAAKREAERVDQEARGRLERQRIQDEAEAEKTRKEL
------------------------------------------------------------------------
------------------------------------------------------------------------
------
>Tityus_serrulatus/30-861 GBZU01019319.1_1 [247 - 2871]  Locus_1674 transcribed RNA
SIYRIPPYYYLHVLDQTSNVTRVEVGPQTFIRKENEKVTFGPEKMVIVPPCHYCVIQNPVIRS-T-DG--IL
QCDLLGQSKLRHADLEIRL---QQDPFPLYPGEVLFQEVKPLQAVPANSALRVRALRDFEDG--SIK-RI--
---------AGDEWLFEGPGTYIPRKEVEVVEKVRATVIKPNQALKLRAKTEMVDRDGTKRVMGEEWLIKKV
GAYLPGALEEIADIVNAYILTEKEAVHVCAIRTFVDDLGNTRKNGEEWLVKMTDADTYIPGVYENVIRVIPI
TTLSNRQYCVVLDPVDES-GKPQLGQKKLVKGEKTFFLHPGESLEAGIQDVFVLSDSEGLVLRAKETYMDTT
VIPP-----------------VKRQPGDRWMISGAVEYIPPI-EVEILAKRNAIPLDENEGIYIRNIKTGK-
-------VRSICGVTYMMNQDEELWKKELPPNVESLL---SAHHDPLADRG--KWADKQST--TAV------
--------------SR-------------DKTRIVTFRVPHNAAIQIYDYKGKKARVAFGPDLVMLGPDEQF
TQLSLSGGKPKKPNMIRTLCLLLGPDFCTDVIIVETADHARLQLQLAYNWHFDVGNK-DETTASKLFGVPDF
IGDLCKAIASRIRGAVAATNFDDFHKNSSKVIRAAVFGYD--------------S-DRKIRGRLTFPQNNLV
VTSVDIQSVEPVDQRTRDALQKSVQLAIEITTQSQEATARHEAERREQEARGKLERQKISDEVESERSRKDL
LELQAASMAVESCGQAKAEAQSKAEAQRIEAETAVEQAKLKVDAMTIEADAELERLTKAREAEINYIREQDE
LQIKKAKELAEIDIQKCKDIITTLGSDTIRAI---ALAGPELQ---VKILQGLGLHTTLITDGSCPINLFNT
AQGLIG
>Tracheliastes_polycolpus/13-861 GGQW01005411.1_1 [1 - 2598] TSA: Tracheliastes polycolpus c3853513883_g1_i1 transcribed RNA sequence
NLIRIPPYHYIHVLDETSNVTRIEEGPQTFIRKSNEKVILKATKMIVVPPRMYCIVKNPVVRNSSLSK--EL
IFDIYGQVKLHHADLEVRL---EQEPFPLYPGEELSCSVQPLEVIGAQKALKLLVLKDFLDG--AIE-RI--
---------TGDEYYFKGPGTYIPRKEVEILSKIDSIIIKSNEAVRLRAVYEMTDRNGINRVAGEEWMIREP
GAYLPGVHEELVGIVTAQVLTETTSIHVRALKSFTDQTGKYRMNGEEYLITLQEMESFIPDVYEEFVGVVNM
ITLNNRQYAIIVNPY-VE-GKPQFGRRKVVRGKISFFLQPAETLENGILDVHILENDEGIVLKAQEAYIDTS
VEPQ-----------------QMRKPGDRWMLKGPMDYIPTS-EVIIEDIRKAIPLHQNEGIYVRNIRTGS-
-------VRAIIGQTYMLGEDEEKWEKNISPLMKQLL---SRNRDATADRG--DWIHHSYK--TSK---NIS
EKEKKFDIEKDESEEKDF-----------DASSVIRFQVPHNAAVQIYDYEERTSRVVFGPDLVLLGPSEEF
TQISLSGGKPKKPNSIRSLALLLGPDFCSDVVIVETADHARLQLQVSYNWHFKV----IEEDPGRCFTVPDF
IGDMCKTIASKIRGSVSSVTFDDFHKNSATIIRKSAFGSD--------------A-NEEERNYLKFDANNLY
VTSIDIQSVEPIDQRTRDSLQKSVTLAIEITTQSQEATAKREAERMDQEAKGRLERQRILDDAEAEKARKIL
LELQADCSAVESRGQAKAEASSRIEALLLEAEASVNAAKLKADALSLESNAELERLSKARKNEIEYILEMNK
LEIQKASEMANIEILKFTQMINVIGSDTLKSL---ASAPQEQH---VKMMQSLGLTSTLITDGKTPINLLNT
AQGLIG
>Triops_cancriformis/1-792 [133 - 2508] gi|787001556|gb|BAYF01010896.1| Triops cancriformis DNA, contig: contig_10855-9897, whole genome shotgun sequence  protein2genome:local aln.length: 842 score: 2219 %-ident: 56.42 %-sim:75.75 strand: +  CDS sequence
--------------------------------------------MQIIPPQHYIIVKNPVIRT-K-NH--LP
VFNALGQVQLAHGDSEVRL---AQEPFPLFPGEEILLDITPLTVLATNQALRLRALQDFDDG--QAT-RK--
---------AGEEWLFIGPGTYIPRKNVEVLDRIAATVIKANQALKLRAKREMIDGEGKPRVTGEEWLVRRP
GAYLPGAYEEVVQLVDAFVLTEDIAISVEASKTFVDERGTLRKNGEKWLIKLSDTETYIPDVYEIVNDTIKI
TKLTSTQFCYVLNPVGAN-GKPQLGQRKLIKGPISFFLQPGERLQYQIQDNFVLGEHEGLLVNATQAFKDGA
---------------------VERKPGDRWLVKGSTEYVPPV-EVTITEKRTAIPLHENEGIYVRNIQTGK-
-------IRAVMGQTYMLTEYEKLWEKKLPSTVRKLL---SPDHDLLKERA--EFMAEAPE--MAP------
-----PVREVPPPAAD-------------SEARVVTYRVPHNAAVQIHDYKDKLARVVFGPDLAVLGPDEQF
TELSLSGGKPKKPNAVRTLALFLGPDFFTDVITVETADHARLSLQVAYSWYFDLSAQ--AATPSKLFNLPDF
VGDASKSIASRIRGAVASVTFDFFHKNSAKVISTAVFGLD--------------A-PGVVKSQFVFPQNGLV
ITEVDVQAVEPVDQRTHESLLRSVQLAIEITTNSQEAAARQEAERLEQAAKGKLELQVLKDKANAEKTRTEV
LELKAASTSTEACGIAEAEARSRINAARIAAKGAVVEARLKAEAIRLEKEAELDCLNKLREAELEFLRESNA
LKVKEARERSAIEAKKFEDMVSMLGSSNLRMM---AVAGPEQQ---VKLLKALGLDATIITDGRTPLNLLST
GLGLIG
>Triops_newberryi/51-885 GEHY01005767.1_1 [2960 - 234] (REVERSE SENSE) Transcript_005777 transcribed RNA
DIVRILPHQYIHVLDLSSNVTRVEVGPQTFVRKDHERVVLGPMGMIIVPPQHYCIIRNPVMRS-D-DN--EL
ILDKLGQVRLSHADLEVRL---SQEPFPLYPGEDLEKEVTPLTVVHTDVALLLSATRDFQDG--DQT-RI--
---------AGDRWLFKGPGTYIPRKEVEVVSTITAIVVRPNQALKLRAQREMKDREGVVRVTGEEWLVRKP
GSYLTGAYEEVVAVVDAHVLTENTAIWVQATRTFTDDLGKVRKNGEEWLIKLDDMETYIPGVYELVKGVVNI
TTLTDKEYCVICDPVGDD-GKPQFGQRKLVRGEKSFFLLPGERLETGIRQNYVLGENEGLLLRATQAFVDHS
THPA-----------------IERKPGDRWLITGNLEYVPPV-QVDVLEHRTAIPLHDNEGIYVRNSRTGH-
-------VRAVIGKTYMLSQDEELWEKHVPATVRELL---SLDHDALADRG--RMRGFAAE-----------
----------SSGSQKAP-----------GYTRVITYQVPHNAAVQIYDYKDKKSRVVFGPDLVMLGPDEQF
TQLSLSGGRPKKPNTIRSLALLLGPDFFTDVITVETADHARLSLQLAYNWHFDTGDR-SIEAATRLFNIPDF
VGDATKALASRIRGAVASVNFDHFHKNSAHVIRTAVFDLD--------------E-NQKVRDKFIFPQNNLV
ITSVDIQNVEPVDQRTRDALQKSVQLAIEITTNSQEASAKHEAERLEQEAKGRLERQKLTDAASAEKARTEL
LELKAASAGVESCGLAEAEARSRTHAARIVAEGAVMEARLKAKAKRIETMAELERLQKAREAELQFMRAKSE
IEVNQAREMSLLEANSFKQMVDAVGNDNLRMM---ATAGPEQQ---VRLLKALGLKSTIITDGRTPLNLLST
GLGLIG
>Xibalbanus_tulumensis/17-869 GCBC01035957.1_138 [2834 - 177] (REVERSE SENSE) TSA: Xibalbanus tulumensis strain wildtype C199809_a_20_0_l_2969, transcribed RNA sequence
SIVRITPYHYIHVLDQTTNVTRVETGPQTFIRKDNERVVSGIEKMVIIPPRYYCVIENPVLKE---DG--NV
VADVLGQVRLQHGELEVRM---DEGPFPLYPGEVLHTKVTHLQVVPINVALRLQAVRDFEED--DVK-TV--
---------TGDEWLFEGPGTYIPRKEVEIKSRVNATILYSNQALKLRAMRETTDKDEKKRVAGEEWLVRRE
GAYLPGIYEEVVEVVKARVLTEKIAVHVQATKSFKDQMGVARKNGEEWLVKFSDMETYIPDVYERVVGIVNI
TTLTNRQYCVICNPVGED-GKPQLGQRKLVKGEKSFFLQPGEALEKGIQGIHVLHDNEGLILHANEGFEDKT
PDPA-----------------VQRNPGDRWMITGPTEYVPPV-EVEVIKKQEAVPLHENEGIYVRNIKTGQ-
-------VRAVIGQTYMLNQDEELWSKYIPALVKSLL---SVDRDVLADRG--EWVNPRKQ--QQQQQKQEE
LQQKSKNKAAVEEPEEDY-----------DATRVVTFQVPHNAAVQIYDYRSKKSRVVFGPDLVMLAPDEHF
TQLSLSGGKPKKANAIRALALLLGPDFCTDVITVETADHARLQLQLSYNWHFETEDK-TEEQAAKLFSVPDF
IGDLCKAVASRIRGAVSAVRFDDFHKTSAEIIRMATFGVD--------------E-KQRIRDKLTFTQNNLV
VTSVDIRSVEPVDQRTRDSLQKSVQLAIEITTNSQEATAKHEAERIEQEAKGRLERQRILDEAAAERARKEL
LELQSASAAVESCGQAKAEAQSRTEAAKIEGEAAVLQAKLKADASSIEAESELLHLKQAREAELQYINSQNA
LEIEKTRELAKIEVEKFRDMVAAIGSNTLRDM---STAGMTQQ---VRLLQALGLKSTLITDGRTPLNLLNT
AHGLVG
>Rattus_norvegicus/6-850 gi|41055865|ref|NP_073206.2| major vault protein [Rattus norvegicus]
AIIRIPPYHYIHVLDQNSNVSRVEVGPKTYIRQDNERVLFAPVRMVTVPPRHYCIVANPVSRD-T-QS--SV
LFDITGQVRLRHADQEIRL---AQDPFPLYPGEVLEKDITPLQVVLPNTALHLKALLDFEDK--NGD-KV--
--------MAGDEWLFEGPGTYIPQKEVEVVEIIQATVIKQNQALRLRARKECFDREGKGRVTGEEWLVRSV
GAYLPAVFEEVLDLVDAVILTEKTALHLRALQNFRDLRGVLHRTGEEWLVTVQDTEAHVPDVYEEVLGVVPI
TTLGPRHYCVILDPMGPD-GKNQLGQKRVVKGEKSFFLQPGERLERGIQDVYVLSEQQGLLLKALQPLEEGE
SEEK-----------------VSHQAGDCWLIRGPLEYVPSA-KVEVVEERQAIPLDQNEGIYVQDVKTGK-
-------VRAVIGSTYMLTQDEVLWEKELPSGVEELL---NLGHDPLADRG--QKGTAKPL-----------
----------QPSAPR-------------NKTRVVSYRVPHNAAVQVYDYRAKRARVVFGPELVTLDPEEQF
TVLSLSAGRPKRPHARRALCLLLGPDFFTDVITIETADHARLQLQLAYNWHFELKNRNDPAEAAKLFSVPDF
VGDACKAIASRVRGAVASVTFDDFHKNSARIIRMAVFGFE-----MSEDTGPDGTLLPKARDQAVFPQNGLV
VSSVDVQSVEPVDQRTRDALQRSVQLAIEITTNSQEAAAKHEAQRLEQEARGRLERQKILDQSEAEKARKEL
LELEAMSMAVESTGNAKAEAESRAEAARIEGEGSVLQAKLKAQALAIETEAELERVKKVREMELIYARAQLE
LEVSKAQQLANVEAKKFKEMTEALGPGTIRDL---AVAGPEMQ---VKLLQSLGLKSTLITDGSSPINLFST
AFGLLG
